# Supplementary material for: DNA methylation of oestrogen-regulated enhancers defines endocrine sensitivity in breast cancer
Source: Nat Commun. 2015 Jul 14;6:7758. doi: 10.1038/ncomms8758 (PMC4510968; doi:10.1038/ncomms8758)
Supplement: Supplementary Data 1 — ESR1 binding sites that contain hypermethylated loci in multiple models of endocrine resistant breast cancer. [file ncomms8758-s2.xls]

## Sheet: METHYLATED ESR1 BINDING SITES
CHR	START	END	NAME	GENE	ChromHMM ENHANCER	HYPERMETHYLATION (>1 PROBE)	LOSS OF ESR1 BINDING IN TAMR CELLS
chr7	20257175	20257541	ER_100080	MACC1	1	0	0
chr7	20259441	20259809	ER_100081	MACC1	1	0	0
chr7	20369158	20369551	ER_100088	ITGB8	0	0	0
chr7	20838069	20838369	ER_100102	SP8	0	0	0
chr7	21466888	21467188	ER_100123	SP4	0	0	0
chr7	21985699	21986059	ER_100138	CDCA7L	0	0	0
chr7	22481796	22482169	ER_100160	STEAP1B	1	0	0
chr7	23052404	23052716	ER_100178	FAM126A	0	1	0
chr7	23221334	23221696	ER_100182	NUPL2	0	0	0
chr7	23286183	23286499	ER_100188	GPNMB	0	0	0
chr7	23636768	23637068	ER_100198	CCDC126	0	0	0
chr7	23720370	23720702	ER_100199	FAM221A	0	0	0
chr7	23841792	23842154	ER_100203	STK31	0	1	0
chr7	25164756	25165056	ER_100228	CYCS	0	0	0
chr7	25890387	25890780	ER_100240	RNU6-16	0	0	0
chr7	25990719	25991019	ER_100243	MIR148A	0	0	0
chr7	26240177	26240477	ER_100256	HNRNPA2B1	0	0	0
chr7	26240973	26241311	ER_100257	CBX3	0	0	0
chr7	26903960	26904260	ER_100290	SKAP2	0	0	0
chr7	27150382	27150688	ER_100299	HOXA3	0	0	0
chr7	27154742	27155074	ER_100301	HOXA3	0	0	0
chr7	27160518	27160915	ER_100302	HOXA3	0	1	0
chr7	27183132	27183432	ER_100304	HOXA5	1	0	0
chr7	27200193	27200522	ER_100305	HOXA9	0	0	0
chr7	27200567	27200867	ER_100306	HOXA9	1	0	0
chr7	27210940	27211286	ER_100307	HOXA-AS4	1	1	0
chr7	27645965	27646265	ER_100324	HIBADH	0	0	0
chr7	27702617	27702917	ER_100326	HIBADH	0	0	0
chr7	27777242	27777556	ER_100328	TAX1BP1	1	0	0
chr7	27780323	27780651	ER_100329	TAX1BP1	0	0	0
chr7	28143636	28144181	ER_100347	JAZF1	1	0	0
chr7	28386574	28386888	ER_100352	CREB5	0	0	1
chr7	28725236	28725802	ER_100360	CREB5	0	0	0
chr7	29329190	29329490	ER_100390	CHN2	0	1	1
chr7	29603330	29603630	ER_100407	PRR15	0	0	0
chr7	29604141	29604591	ER_100408	PRR15	0	0	0
chr7	29605443	29605852	ER_100409	PRR15	1	0	0
chr7	29986758	29987102	ER_100422	SCRN1	1	0	1
chr7	30066179	30066658	ER_100427	FKBP14	0	0	0
chr7	30067695	30068058	ER_100428	PLEKHA8	0	0	0
chr1	219347205	219347505	ER_10043	LYPLAL1	0	0	0
chr7	30208881	30209181	ER_100438	C7orf41	0	1	0
chr7	30362670	30362970	ER_100445	ZNRF2	0	0	0
chr7	30387682	30388044	ER_100447	ZNRF2	1	0	0
chr7	30543795	30544095	ER_100456	GGCT	0	0	0
chr7	30634221	30634538	ER_100463	GARS	0	0	0
chr7	30810721	30811037	ER_100470	FAM188B	0	1	1
chr7	31008731	31009033	ER_100478	GHRHR	0	0	1
chr7	32099411	32099741	ER_100501	PDE1C	0	0	0
chr7	32529862	32530162	ER_100508	LSM5	0	0	0
chr7	32772429	32772792	ER_100514	MIR550A2	0	1	0
chr7	32931551	32931927	ER_100520	KBTBD2	0	0	0
chr7	32932326	32932694	ER_100521	KBTBD2	0	0	0
chr7	33102474	33102894	ER_100525	NT5C3	0	0	0
chr7	33168917	33169218	ER_100527	BBS9	0	0	0
chr7	33972518	33972818	ER_100565	BMPER	0	0	0
chr7	34106584	34106904	ER_100578	BMPER	1	0	0
chr7	34136010	34136310	ER_100586	BMPER	0	0	0
chr7	34161061	34161392	ER_100588	BMPER	1	0	0
chr7	36195670	36195970	ER_100671	EEPD1	0	0	0
chr7	36312516	36312872	ER_100680	EEPD1	1	0	0
chr7	36318453	36318764	ER_100682	EEPD1	0	0	0
chr7	36406797	36407097	ER_100688	KIAA0895	0	0	0
chr7	36429810	36430143	ER_100689	ANLN	0	0	0
chr7	38209374	38209771	ER_100724	STARD3NL	0	0	0
chr7	38309696	38309996	ER_100727	TRGC1	0	0	0
chr7	38885847	38886167	ER_100751	VPS41	0	0	0
chr7	38948653	38948990	ER_100754	VPS41	0	0	0
chr7	39056214	39056608	ER_100755	POU6F2	0	0	0
chr7	39082361	39082661	ER_100756	POU6F2	0	0	0
chr7	39663583	39663894	ER_100772	RALA	0	0	1
chr7	39760151	39760502	ER_100773	RALA	1	0	0
chr7	39988949	39989249	ER_100783	CDK13	0	0	0
chr7	39989685	39989985	ER_100784	CDK13	0	0	0
chr1	220219570	220219998	ER_10082	EPRS	0	0	0
chr7	42275403	42275733	ER_100858	GLI3	0	0	0
chr7	42971663	42972030	ER_100885	MRPL32	0	0	0
chr7	42971663	42972030	ER_100885	PSMA2	0	0	0
chr7	43288514	43288831	ER_100892	HECW1	1	1	1
chr7	43341967	43342267	ER_100894	HECW1	1	0	0
chr7	43768633	43768933	ER_100909	COA1	0	0	0
chr7	43768961	43769261	ER_100910	COA1	0	0	0
chr7	43944642	43944942	ER_100923	URGCP	1	0	0
chr7	43946307	43946607	ER_100924	URGCP	1	0	0
chr7	44203201	44203611	ER_100932	GCK	0	0	0
chr7	44224085	44224425	ER_100934	GCK	1	1	0
chr7	44530170	44530470	ER_100942	NUDCD3	0	0	0
chr7	44581797	44582123	ER_100943	NPC1L1	1	0	0
chr7	44645843	44646143	ER_100946	OGDH	0	0	0
chr7	44906866	44907166	ER_100954	PURB	0	1	1
chr7	45151238	45151538	ER_100957	TBRG4	0	0	0
chr7	45615243	45615551	ER_100980	ADCY1	0	1	1
chr7	45925063	45925486	ER_100984	IGFBP1	1	0	0
chr7	45961661	45962045	ER_100985	IGFBP3	0	0	0
chr7	45962985	45963312	ER_100986	IGFBP3	0	0	1
chr1	3102948	3103248	ER_101	PRDM16	1	0	1
chr1	220684476	220684914	ER_10103	MARK1	0	0	0
chr7	47411369	47411734	ER_101055	TNS3	0	0	0
chr7	47445561	47445910	ER_101058	TNS3	1	0	0
chr7	47573964	47574264	ER_101068	TNS3	1	0	0
chr7	47611478	47611980	ER_101074	TNS3	1	1	0
chr7	47631156	47631533	ER_101080	TNS3	0	0	0
chr7	47693374	47693695	ER_101088	C7orf65	1	0	0
chr7	47783798	47784133	ER_101093	LINC00525	1	0	0
chr7	47826058	47826437	ER_101098	PKD1L1	1	0	0
chr1	220921180	220921480	ER_10110	2002-03-01	0	0	0
chr7	48019109	48019472	ER_101104	HUS1	0	0	0
chr7	48124522	48124922	ER_101106	UPP1	0	0	0
chr7	48128049	48128349	ER_101107	UPP1	0	0	0
chr7	48149835	48150194	ER_101109	UPP1	1	0	0
chr7	48351124	48351526	ER_101112	ABCA13	1	0	0
chr1	220958022	220958672	ER_10112	2002-03-01	0	0	0
chr7	50560526	50560859	ER_101122	DDC	0	0	0
chr1	220959681	220960275	ER_10113	2001-03-01	1	0	0
chr7	50801240	50801685	ER_101133	GRB10	0	0	0
chr7	51113381	51113728	ER_101150	COBL	0	0	0
chr7	51384053	51384353	ER_101163	COBL	0	0	0
chr7	55197459	55197782	ER_101270	EGFR	0	0	0
chr7	55601804	55602204	ER_101287	VOPP1	1	0	1
chr7	55620324	55620676	ER_101291	VOPP1	1	1	0
chr7	56032506	56032954	ER_101300	GBAS	0	0	1
chr7	56101617	56101917	ER_101302	PSPH	0	0	0
chr7	56131900	56132282	ER_101303	SUMF2	0	0	0
chr7	56174221	56174521	ER_101305	CHCHD2	1	0	0
chr7	63767570	63767945	ER_101329	ZNF736	0	0	0
chr7	63774033	63774356	ER_101330	ZNF736	1	0	0
chr7	64126279	64126774	ER_101341	ZNF107	0	0	0
chr7	64350624	64350947	ER_101352	ZNF273	0	0	0
chr7	64403048	64403348	ER_101354	ZNF273	0	0	0
chr7	64458322	64458812	ER_101358	ERV3-1	0	0	0
chr7	65447062	65447362	ER_101374	GUSB	0	0	0
chr7	65449243	65449580	ER_101375	GUSB	1	0	0
chr7	65580105	65580405	ER_101380	CRCP	0	0	0
chr7	65772752	65773052	ER_101387	TPST1	1	0	0
chr7	66119157	66119543	ER_101394	KCTD7	0	0	0
chr7	66205383	66205683	ER_101397	KCTD7	0	0	0
chr1	26857016	26857316	ER_1014	RPS6KA1	1	0	0
chr7	66385793	66386201	ER_101403	TMEM248	0	0	0
chr7	66459409	66460055	ER_101404	SBDS	0	0	0
chr7	66767275	66767575	ER_101412	PMS2P4	0	0	0
chr1	221886092	221886689	ER_10143	DUSP10	0	0	0
chr1	221916371	221916671	ER_10148	DUSP10	0	0	0
chr7	69062345	69062645	ER_101488	AUTS2	0	0	0
chr7	70175245	70175620	ER_101532	AUTS2	0	0	0
chr7	70813794	70814213	ER_101552	WBSCR17	0	0	0
chr7	71799952	71800264	ER_101573	CALN1	0	0	0
chr7	72722659	72723019	ER_101585	NSUN5	0	0	0
chr7	72936604	72936909	ER_101590	BAZ1B	0	0	0
chr7	72972159	72972459	ER_101591	BCL7B	0	0	0
chr7	73081853	73082153	ER_101595	VPS37D	1	0	0
chr7	73121451	73121785	ER_101598	STX1A	1	0	0
chr7	73132567	73132909	ER_101600	STX1A	1	0	0
chr7	73149057	73149404	ER_101601	ABHD11-AS1	1	0	0
chr7	73153245	73153638	ER_101602	ABHD11	0	0	0
chr7	73157249	73157611	ER_101606	ABHD11	1	0	0
chr7	73184436	73184736	ER_101609	CLDN3	0	0	0
chr7	73236698	73237232	ER_101615	CLDN4	1	0	1
chr7	73241789	73242216	ER_101617	CLDN4	1	0	1
chr7	73242569	73242946	ER_101618	CLDN4	1	0	1
chr7	73243812	73244140	ER_101619	CLDN4	1	0	1
chr7	73245078	73245465	ER_101620	CLDN4	1	0	0
chr7	73265826	73266200	ER_101624	WBSCR27	1	0	0
chr7	73437394	73437748	ER_101634	ELN	1	0	0
chr7	73602730	73603030	ER_101642	EIF4H	0	0	0
chr7	73663409	73663709	ER_101644	RFC2	0	0	1
chr7	73667282	73667619	ER_101645	RFC2	0	0	1
chr7	73668899	73669199	ER_101646	RFC2	0	0	0
chr7	73672895	73673208	ER_101647	RFC2	0	1	1
chr7	73703003	73703319	ER_101648	CLIP2	0	0	0
chr7	73717377	73717677	ER_101649	CLIP2	1	0	1
chr7	73727014	73727342	ER_101650	CLIP2	1	0	0
chr7	73864265	73864565	ER_101652	GTF2IRD1	0	0	0
chr7	73866691	73867043	ER_101653	GTF2IRD1	1	1	1
chr7	73940260	73940571	ER_101666	GTF2IRD1	1	0	1
chr7	74001677	74002043	ER_101672	GTF2IRD1	1	0	1
chr7	74020804	74021327	ER_101674	GTF2IRD1	1	1	0
chr7	74024605	74024980	ER_101675	GTF2IRD1	1	1	0
chr7	74071744	74072101	ER_101681	GTF2I	0	0	0
chr7	75115448	75115834	ER_101685	POM121C	0	0	0
chr7	75157442	75157742	ER_101686	PMS2P3	0	0	0
chr7	75194488	75194861	ER_101688	HIP1	1	0	0
chr7	75279353	75279713	ER_101692	HIP1	1	1	1
chr7	75362309	75362707	ER_101699	HIP1	1	1	1
chr7	75507854	75508179	ER_101703	RHBDD2	1	0	0
chr7	75544263	75544563	ER_101706	MIR4651	0	0	0
chr7	75544263	75544563	ER_101706	POR	0	0	0
chr7	75586321	75586689	ER_101713	POR	1	0	1
chr7	75677193	75677493	ER_101721	STYXL1	0	0	0
chr7	75677193	75677493	ER_101721	MDH2	0	0	0
chr7	75681085	75681443	ER_101722	MDH2	1	0	1
chr7	75683383	75683737	ER_101723	MDH2	1	0	0
chr7	75831038	75831338	ER_101732	SRRM3	1	0	0
chr7	75920566	75921210	ER_101735	SRRM3	1	0	1
chr7	75931673	75932058	ER_101740	HSPB1	0	0	0
chr7	75932877	75933232	ER_101741	HSPB1	0	0	0
chr7	75934080	75934554	ER_101742	HSPB1	0	1	0
chr7	75936357	75936680	ER_101743	HSPB1	1	0	0
chr7	75948041	75948395	ER_101746	YWHAG	1	0	0
chr7	75988475	75988804	ER_101747	YWHAG	0	0	0
chr7	76009076	76009431	ER_101749	SRCRB4D	0	0	0
chr1	222817313	222817823	ER_10175	MIA3	0	0	0
chr7	76022316	76022616	ER_101750	SRCRB4D	1	0	0
chr7	76139697	76140071	ER_101752	UPK3B	0	0	0
chr7	76751550	76751876	ER_101760	CCDC146	0	0	0
chr7	77165935	77166339	ER_101775	PTPN12	0	0	0
chr7	77167937	77168238	ER_101776	PTPN12	0	0	0
chr7	77325457	77325882	ER_101782	RSBN1L	0	0	0
chr7	77427923	77428348	ER_101786	PHTF2	0	0	0
chr7	77703393	77703740	ER_101790	MAGI2	0	0	0
chr1	27018695	27018995	ER_1018	ARID1A	1	0	1
chr7	78946982	78947349	ER_101804	MAGI2	0	0	0
chr7	80079966	80080305	ER_101814	GNAT3	0	0	0
chr7	80096346	80096694	ER_101815	GNAT3	0	0	0
chr7	80231358	80231705	ER_101828	CD36	0	0	0
chr7	80548401	80548841	ER_101859	SEMA3C	0	0	0
chr1	223307139	223307609	ER_10186	TLR5	1	0	0
chr7	80549105	80549464	ER_101860	SEMA3C	0	0	1
chr7	80550384	80550715	ER_101861	SEMA3C	1	0	1
chr7	80551603	80551967	ER_101862	SEMA3C	1	0	0
chr1	27019506	27019806	ER_1019	ARID1A	0	0	0
chr7	82792237	82792581	ER_101931	PCLO	0	0	0
chr7	83097543	83097964	ER_101933	SEMA3E	0	0	0
chr7	83270554	83270947	ER_101940	SEMA3E	0	0	0
chr7	83278186	83278597	ER_101943	SEMA3E	1	0	0
chr1	3130120	3130670	ER_102	PRDM16	0	1	1
chr7	86781897	86782197	ER_102018	DMTF1	0	0	0
chr7	87042490	87042811	ER_102025	ABCB4	0	0	0
chr7	87563252	87563552	ER_102046	ADAM22	0	0	1
chr1	223854199	223854500	ER_10205	CAPN8	1	1	1
chr7	87855579	87855879	ER_102057	SRI	1	1	0
chr7	87906451	87906751	ER_102064	STEAP4	0	0	0
chr1	223888539	223889161	ER_10209	CAPN2	1	0	1
chr7	88388471	88388854	ER_102091	ZNF804B	0	0	1
chr7	89874269	89874587	ER_102137	C7orf63	1	0	0
chr7	89975775	89976075	ER_102141	GTPBP10	0	0	0
chr7	90032508	90032899	ER_102142	CLDN12	0	0	0
chr1	223908463	223909012	ER_10215	CAPN2	1	0	0
chr7	90335604	90335904	ER_102157	CDK14	0	0	0
chr7	90893520	90893821	ER_102171	FZD1	0	0	0
chr7	91509968	91510268	ER_102198	MTERF	0	0	0
chr7	91510560	91510860	ER_102199	MTERF	0	0	1
chr7	91764012	91764386	ER_102208	CYP51A1	0	0	1
chr7	91875166	91875466	ER_102211	KRIT1	0	0	0
chr7	91909053	91909353	ER_102212	ANKIB1	0	0	1
chr7	92076575	92076875	ER_102215	GATAD1	0	0	0
chr7	92077538	92077978	ER_102216	GATAD1	0	0	0
chr1	224301631	224301931	ER_10222	FBXO28	0	0	0
chr7	92157893	92158193	ER_102220	RBM48	0	0	0
chr7	92219534	92219899	ER_102221	FAM133B	0	0	0
chr7	92237915	92238225	ER_102223	CDK6	0	0	0
chr7	92370070	92370444	ER_102230	CDK6	1	0	0
chr7	92464684	92465034	ER_102234	CDK6	0	0	0
chr7	92745081	92745381	ER_102244	SAMD9	0	0	0
chr7	92748300	92748621	ER_102245	SAMD9	1	0	0
chr7	92861414	92861781	ER_102251	CCDC132	0	0	0
chr1	224370526	224370826	ER_10227	DEGS1	1	0	0
chr7	93520168	93520484	ER_102274	TFPI2	0	0	0
chr7	93633556	93633921	ER_102277	BET1	0	0	0
chr7	94138584	94138911	ER_102297	CASD1	0	0	0
chr7	94139356	94139785	ER_102298	CASD1	0	0	0
chr1	224400118	224400678	ER_10231	NVL	1	1	1
chr7	95060320	95060620	ER_102335	PON2	0	0	0
chr7	95099782	95100110	ER_102337	ASB4	0	0	0
chr7	95154898	95155256	ER_102339	ASB4	0	1	0
chr7	95225856	95226169	ER_102344	PDK4	0	0	1
chr7	95238090	95238482	ER_102346	PDK4	0	0	0
chr7	95951292	95951592	ER_102368	SLC25A13	0	0	0
chr7	96339043	96339347	ER_102377	SHFM1	0	0	0
chr7	97501458	97501758	ER_102394	ASNS	0	0	0
chr1	27151151	27151669	ER_1024	ZDHHC18	1	0	0
chr7	97841078	97841397	ER_102408	BHLHA15	1	0	1
chr7	97881398	97881730	ER_102413	TECPR1	0	0	0
chr7	97915588	97915888	ER_102415	BRI3	1	0	0
chr1	224518143	224518443	ER_10242	NVL	0	0	0
chr7	97983848	97984208	ER_102421	BAIAP2L1	1	0	0
chr7	97989762	97990424	ER_102423	BAIAP2L1	1	0	0
chr7	98030225	98030525	ER_102424	BAIAP2L1	0	0	0
chr7	98247462	98247762	ER_102435	NPTX2	0	0	0
chr1	224544177	224544548	ER_10244	CNIH4	0	0	0
chr7	98424307	98424634	ER_102443	TMEM130	1	0	0
chr7	98477285	98477602	ER_102445	TRRAP	0	0	0
chr7	98520281	98520643	ER_102446	TRRAP	1	0	1
chr1	224548014	224548519	ER_10245	CNIH4	0	0	1
chr7	98701035	98701402	ER_102455	SMURF1	1	0	0
chr7	98923205	98923505	ER_102471	ARPC1A	0	0	0
chr7	98971599	98971928	ER_102475	ARPC1B	0	0	1
chr7	98973029	98973410	ER_102476	ARPC1B	0	0	0
chr7	98977730	98978030	ER_102477	ARPC1B	1	0	1
chr7	98989800	98990147	ER_102479	ARPC1B	1	1	1
chr7	98990656	98990956	ER_102480	ARPC1B	0	0	1
chr7	99036253	99036553	ER_102481	PTCD1	0	0	0
chr7	99063651	99064007	ER_102484	PTCD1	0	0	0
chr7	99063651	99064007	ER_102484	ATP5J2	0	0	0
chr7	99097739	99098061	ER_102485	ZNF394	0	0	0
chr7	99102108	99102430	ER_102486	ZKSCAN5	0	0	0
chr7	99149594	99149894	ER_102487	FAM200A	0	0	0
chr7	99214382	99214726	ER_102491	ZNF498	0	0	0
chr7	99424900	99425227	ER_102496	CYP3A43	1	0	0
chr7	99601538	99601886	ER_102507	ZKSCAN1	1	0	0
chr7	99613022	99613322	ER_102509	ZKSCAN1	0	0	0
chr7	99632789	99633158	ER_102511	ZKSCAN1	0	0	0
chr7	99647138	99647438	ER_102515	ZSCAN21	0	0	0
chr7	99679239	99679651	ER_102517	ZNF3	0	0	0
chr7	99680131	99680459	ER_102518	ZNF3	1	0	1
chr7	99686494	99686794	ER_102519	COPS6	0	0	0
chr7	99698075	99698538	ER_102520	MCM7	0	0	0
chr7	99699042	99699342	ER_102521	AP4M1	0	0	1
chr7	99719664	99719969	ER_102522	CNPY4	1	1	1
chr7	99746073	99746463	ER_102527	C7orf59	0	1	1
chr7	99760707	99761084	ER_102531	GAL3ST4	1	0	0
chr7	99869742	99870042	ER_102543	GATS	0	0	0
chr7	100025829	100026254	ER_102547	ZCWPW1	0	0	0
chr7	100026915	100027249	ER_102548	MEPCE	0	0	0
chr7	100037282	100037605	ER_102551	PPP1R35	1	0	1
chr7	100048046	100048375	ER_102553	C7orf61	1	0	0
chr7	100076692	100076992	ER_102554	TSC22D4	0	0	0
chr7	100203203	100203534	ER_102561	PCOLCE	0	0	1
chr7	100209795	100210095	ER_102562	MOSPD3	0	0	1
chr7	100227028	100227371	ER_102563	TFR2	1	0	1
chr7	100271192	100271492	ER_102565	GNB2	0	0	0
chr7	100273297	100273699	ER_102566	GNB2	0	0	0
chr7	100285612	100285944	ER_102569	GIGYF1	1	0	0
chr7	100303372	100303672	ER_102570	POP7	0	0	0
chr7	100304475	100304775	ER_102571	POP7	0	0	0
chr7	100320921	100321281	ER_102573	EPO	1	0	0
chr7	100391725	100392066	ER_102577	ZAN	1	0	1
chr7	100425393	100425693	ER_102582	EPHB4	0	0	0
chr7	100434944	100435312	ER_102583	EPHB4	0	1	1
chr7	100449651	100450008	ER_102584	SLC12A9	0	0	0
chr7	100463589	100463889	ER_102585	SLC12A9	1	1	0
chr7	100464090	100464390	ER_102586	SLC12A9	1	1	1
chr7	100464741	100465041	ER_102587	TRIP6	0	0	0
chr7	100472470	100472776	ER_102588	SRRT	0	0	0
chr7	100487739	100488056	ER_102589	ACHE	0	0	0
chr7	100609411	100609711	ER_102594	MUC12	0	0	0
chr7	100728329	100728682	ER_102597	TRIM56	1	0	1
chr7	100743492	100743794	ER_102598	TRIM56	1	0	0
chr7	100769530	100769830	ER_102601	SERPINE1	1	0	0
chr7	100769916	100770235	ER_102602	SERPINE1	1	1	1
chr7	100800324	100800624	ER_102605	AP1S1	1	1	1
chr7	100808689	100808989	ER_102608	VGF	0	0	0
chr7	100822545	100822845	ER_102609	NAT16	0	1	0
chr7	100825851	100826151	ER_102610	NAT16	1	0	0
chr7	100844420	100844727	ER_102611	MOGAT3	1	0	1
chr7	100860759	100861059	ER_102612	PLOD3	0	0	0
chr7	100860759	100861059	ER_102612	ZNHIT1	0	0	0
chr7	100875650	100875950	ER_102613	CLDN15	0	0	0
chr7	100887889	100888281	ER_102614	FIS1	0	0	0
chr7	100895437	100895767	ER_102615	FIS1	0	0	1
chr7	100951456	100951756	ER_102618	RABL5	0	0	0
chr7	101007097	101007510	ER_102621	EMID2	1	0	0
chr7	101017180	101017480	ER_102622	EMID2	1	1	0
chr7	101180514	101180818	ER_102635	EMID2	1	1	1
chr7	101273902	101274202	ER_102645	MYL10	1	1	0
chr7	101500220	101500622	ER_102670	CUX1	1	0	1
chr7	101505535	101505835	ER_102671	CUX1	1	0	0
chr7	101585321	101585667	ER_102682	CUX1	1	0	1
chr1	27194144	27194782	ER_1027	SFN	1	0	0
chr7	101768479	101768882	ER_102709	CUX1	1	1	1
chr7	101887913	101888230	ER_102715	CUX1	1	0	0
chr7	101930949	101931249	ER_102718	SH2B2	0	0	0
chr7	101959130	101959535	ER_102722	SH2B2	1	1	1
chr7	102004013	102004351	ER_102723	PRKRIP1	0	0	0
chr7	102033938	102034308	ER_102725	PRKRIP1	0	0	0
chr7	102036368	102036860	ER_102726	PRKRIP1	0	0	0
chr1	225117107	225117407	ER_10273	DNAH14	0	0	0
chr7	102067393	102067720	ER_102731	PRKRIP1	0	1	0
chr7	102072322	102072622	ER_102732	ORAI2	1	0	0
chr7	102080614	102081003	ER_102733	ORAI2	1	1	0
chr7	102105162	102105564	ER_102734	LRWD1	0	0	0
chr7	102105162	102105564	ER_102734	ALKBH4	0	0	0
chr7	102389188	102389510	ER_102736	FAM185A	0	0	0
chr7	102632093	102632393	ER_102741	FBXL13	0	0	0
chr7	102715383	102715683	ER_102744	ARMC10	0	0	0
chr7	102789442	102789752	ER_102745	NAPEPLD	0	0	0
chr7	102937645	102938019	ER_102750	PMPCB	0	0	0
chr7	102985143	102985448	ER_102751	DNAJC2	0	0	0
chr7	102987940	102988240	ER_102752	PSMC2	0	0	0
chr7	103047260	103047623	ER_102756	SLC26A5	1	0	0
chr7	103086559	103086859	ER_102757	SLC26A5	0	0	0
chr7	103088037	103088400	ER_102758	SLC26A5	1	0	0
chr7	103848285	103848585	ER_102771	ORC5	0	0	0
chr7	104654400	104654700	ER_102796	MLL5	0	0	1
chr7	104738096	104738446	ER_102800	MLL5	0	0	0
chr7	104892181	104892481	ER_102808	SRPK2	0	0	1
chr7	104944828	104945270	ER_102813	SRPK2	1	0	1
chr7	105172422	105172859	ER_102829	RINT1	0	0	0
chr7	105278325	105278684	ER_102833	ATXN7L1	0	0	1
chr7	105313870	105314183	ER_102843	ATXN7L1	1	1	1
chr7	105331454	105331754	ER_102847	ATXN7L1	1	0	1
chr7	105332163	105332534	ER_102848	ATXN7L1	1	0	0
chr7	105478962	105479350	ER_102863	ATXN7L1	0	0	0
chr7	105516847	105517147	ER_102866	ATXN7L1	0	0	0
chr7	105649772	105650088	ER_102874	CDHR3	1	0	1
chr7	105752970	105753286	ER_102884	SYPL1	0	0	1
chr1	27240488	27241066	ER_1029	NR0B2	1	1	0
chr1	225955622	225955922	ER_10290	SRP9	1	0	0
chr7	105925711	105926011	ER_102902	NAMPT	0	0	0
chr1	225959961	225960325	ER_10292	SRP9	0	0	0
chr7	106300365	106300665	ER_102921	CCDC71L	0	0	0
chr7	106808949	106809286	ER_102939	HBP1	0	0	0
chr1	226001107	226001685	ER_10294	EPHX1	1	0	1
chr7	106810139	106810490	ER_102940	HBP1	0	0	1
chr7	106820777	106821120	ER_102941	HBP1	0	0	0
chr7	106864838	106865226	ER_102945	COG5	1	0	1
chr7	107204482	107204782	ER_102962	DUS4L	0	0	0
chr7	107205007	107205307	ER_102963	DUS4L	0	0	1
chr7	107235707	107236053	ER_102966	BCAP29	0	0	1
chr7	107302094	107302394	ER_102969	SLC26A4-AS1	1	0	0
chr7	107383936	107384329	ER_102970	CBLL1	0	0	0
chr7	107590967	107591297	ER_102975	LAMB1	1	0	1
chr7	107607935	107608236	ER_102980	LAMB1	0	0	0
chr7	107635955	107636255	ER_102982	LAMB1	0	0	0
chr1	3178001	3178561	ER_103	PRDM16	0	1	1
chr7	107834031	107834374	ER_103000	NRCAM	1	0	0
chr7	107843210	107843555	ER_103005	NRCAM	1	0	1
chr7	107886705	107887046	ER_103011	NRCAM	1	1	0
chr1	226085700	226086302	ER_10302	LEFTY1	1	0	0
chr1	226186889	226187189	ER_10304	SDE2	0	0	0
chr7	108093247	108093547	ER_103040	NRCAM	0	1	0
chr7	108095974	108096274	ER_103042	NRCAM	0	0	0
chr1	226249566	226250128	ER_10306	H3F3A	0	0	0
chr1	226315507	226315880	ER_10309	ACBD3	1	0	0
chr7	110562779	110563289	ER_103123	IMMP2L	0	0	0
chr7	110838256	110838647	ER_103130	IMMP2L	0	0	1
chr1	226408653	226408953	ER_10315	MIXL1	0	0	1
chr7	111425054	111425430	ER_103156	DOCK4	0	0	0
chr7	111513346	111513668	ER_103158	DOCK4	1	0	0
chr1	226496999	226497299	ER_10317	LIN9	0	0	1
chr7	111784451	111784834	ER_103172	DOCK4	0	0	0
chr7	111846386	111846698	ER_103174	ZNF277	0	0	0
chr7	111846386	111846698	ER_103174	DOCK4	0	0	0
chr7	111901014	111901359	ER_103179	ZNF277	0	1	1
chr7	112062877	112063238	ER_103185	IFRD1	1	0	1
chr7	112090161	112090461	ER_103186	IFRD1	0	0	0
chr7	112090772	112091164	ER_103187	IFRD1	0	0	0
chr1	226593938	226594484	ER_10319	PARP1	1	0	0
chr7	112124716	112125167	ER_103190	C7orf53	1	0	1
chr7	112411283	112411583	ER_103199	TMEM168	0	0	0
chr1	226595438	226595738	ER_10320	PARP1	0	0	0
chr1	226885491	226886140	ER_10326	ITPKB	1	0	0
chr1	226890390	226890960	ER_10327	ITPKB	1	0	0
chr7	115850161	115850583	ER_103278	TES	0	0	1
chr7	115851370	115851703	ER_103279	TES	0	0	0
chr1	226898842	226899442	ER_10328	ITPKB	0	0	1
chr1	226926727	226927055	ER_10330	ITPKB	1	0	0
chr7	116164666	116164966	ER_103312	CAV1	0	0	0
chr7	116166214	116166564	ER_103313	CAV1	0	0	0
chr7	116311801	116312101	ER_103316	MET	0	0	0
chr7	116450437	116450785	ER_103336	MET	0	0	0
chr7	116593012	116593448	ER_103340	ST7	0	0	0
chr7	116764653	116764976	ER_103353	ST7-AS2	0	0	0
chr7	117067729	117068029	ER_103369	ASZ1	0	0	1
chr1	227175798	227176355	ER_10338	ADCK3	1	0	0
chr7	117306784	117307084	ER_103388	CFTR	0	0	0
chr1	27334781	27335081	ER_1034	FAM46B	1	0	0
chr7	117824052	117824352	ER_103425	NAA38	0	0	0
chr7	120590474	120590835	ER_103475	ING3	0	0	0
chr7	120689090	120689390	ER_103478	CPED1	0	0	1
chr7	120968629	120969005	ER_103485	WNT16	0	1	1
chr7	121036578	121036903	ER_103487	FAM3C	0	0	1
chr7	121784341	121784651	ER_103501	AASS	0	0	0
chr7	122526549	122526876	ER_103521	CADPS2	0	0	0
chr1	227922958	227923258	ER_10354	JMJD4	0	0	0
chr1	227951466	227952102	ER_10355	SNAP47	1	0	0
chr7	123284468	123284768	ER_103553	ASB15	0	0	0
chr1	227953744	227954302	ER_10356	SNAP47	1	0	1
chr7	123438123	123438432	ER_103569	HYALP1	1	0	0
chr1	227975725	227976025	ER_10358	SNAP47	0	0	0
chr7	124405806	124406204	ER_103614	GPR37	0	0	0
chr7	124569832	124570132	ER_103619	POT1	0	0	0
chr1	228112687	228112987	ER_10363	WNT9A	0	1	1
chr7	127225504	127225804	ER_103643	GCC1	0	0	0
chr7	127228822	127229122	ER_103644	ARF5	0	0	0
chr7	127240842	127241153	ER_103646	FSCN3	0	0	1
chr7	127291872	127292225	ER_103647	SND1	0	0	0
chr7	127658242	127658601	ER_103661	SND1	0	0	1
chr7	127749149	127749492	ER_103667	SND1	0	0	0
chr7	127861924	127862237	ER_103672	MIR129-1	0	1	0
chr7	127906869	127907213	ER_103677	LEP	1	0	0
chr7	127983771	127984100	ER_103679	RBM28	0	0	0
chr7	127997450	127997750	ER_103680	PRRT4	1	0	0
chr7	128001893	128002243	ER_103681	PRRT4	0	0	0
chr7	128044416	128044809	ER_103683	IMPDH1	1	0	0
chr7	128048212	128048512	ER_103685	IMPDH1	1	0	0
chr7	128049568	128049868	ER_103686	IMPDH1	0	0	0
chr7	128050474	128050869	ER_103687	IMPDH1	0	0	0
chr7	128095555	128095972	ER_103696	HILPDA	0	0	0
chr7	128502605	128503049	ER_103707	ATP6V1F	0	0	0
chr7	128577697	128578004	ER_103717	IRF5	0	0	1
chr7	128694893	128695420	ER_103723	TPI1P2	0	0	0
chr7	128694893	128695420	ER_103723	TNPO3	0	0	0
chr7	128864448	128864784	ER_103726	AHCYL2	0	0	0
chr7	129007672	129008005	ER_103729	AHCYL2	1	0	0
chr1	228270294	228270594	ER_10373	ARF1	0	0	0
chr7	129251361	129251661	ER_103737	NRF1	0	0	1
chr7	129275278	129275578	ER_103738	NRF1	0	0	0
chr7	129420208	129420539	ER_103742	MIR183	0	0	1
chr7	129464745	129465070	ER_103743	UBE2H	0	0	0
chr7	129493642	129494218	ER_103748	UBE2H	1	0	0
chr7	129502739	129503039	ER_103750	UBE2H	0	0	1
chr7	129592080	129592380	ER_103758	UBE2H	0	0	0
chr7	129592731	129593058	ER_103759	UBE2H	0	0	0
chr1	228330997	228331297	ER_10376	GUK1	1	0	0
chr7	129598512	129598886	ER_103761	UBE2H	1	0	0
chr7	129609576	129609943	ER_103763	UBE2H	1	0	1
chr7	129691058	129691367	ER_103768	ZC3HC1	0	0	0
chr7	129710037	129710337	ER_103769	KLHDC10	0	0	0
chr1	228332197	228332858	ER_10377	GUK1	1	0	0
chr7	129844989	129845289	ER_103772	TMEM209	0	0	0
chr7	129962466	129962833	ER_103777	CPA4	0	0	0
chr7	129996109	129996468	ER_103779	CPA5	1	0	0
chr7	130009182	130009559	ER_103781	CPA5	1	0	0
chr7	130013491	130013874	ER_103782	CPA5	0	0	0
chr7	130080818	130081118	ER_103783	CEP41	0	0	0
chr7	130125971	130126271	ER_103784	MEST	0	0	1
chr7	130126528	130126855	ER_103785	MEST	0	0	0
chr1	228361514	228361814	ER_10379	IBA57	1	0	0
chr7	131016279	131016645	ER_103825	MKLN1	0	0	0
chr7	131206439	131206790	ER_103833	PODXL	1	0	0
chr7	131223050	131223438	ER_103835	PODXL	0	0	0
chr7	131229611	131230013	ER_103837	PODXL	1	0	1
chr7	131244797	131245180	ER_103839	PODXL	1	0	1
chr1	228546388	228546688	ER_10384	OBSCN	0	0	0
chr1	228558854	228559154	ER_10386	OBSCN	0	1	1
chr1	228566225	228566525	ER_10387	OBSCN	0	0	0
chr7	131830217	131830517	ER_103876	PLXNA4	1	0	0
chr1	228594373	228594673	ER_10388	TRIM11	0	0	0
chr1	228598287	228598587	ER_10389	TRIM17	1	1	0
chr7	132766870	132767247	ER_103911	CHCHD3	0	0	0
chr7	132937540	132937870	ER_103919	EXOC4	0	0	0
chr1	228611010	228611315	ER_10393	HIST3H3	0	0	0
chr7	133538592	133538971	ER_103940	EXOC4	0	0	0
chr7	133811974	133812274	ER_103946	LRGUK	0	0	1
chr7	134001658	134002007	ER_103949	SLC35B4	1	0	0
chr1	228644997	228645297	ER_10397	HIST3H2A	0	0	0
chr7	134250388	134250735	ER_103973	AKR1B15	1	0	0
chr7	134331421	134331721	ER_103979	BPGM	0	0	0
chr1	228646270	228646570	ER_10398	HIST3H2BB	0	0	0
chr7	134832454	134832902	ER_104004	TMEM140	0	0	0
chr7	134833167	134833576	ER_104005	TMEM140	0	0	1
chr7	134896500	134896890	ER_104007	WDR91	0	0	0
chr1	228872060	228872409	ER_10401	RHOU	1	0	1
chr7	135194832	135195148	ER_104022	CNOT4	0	0	0
chr7	135198135	135198515	ER_104023	CNOT4	1	0	1
chr7	135242291	135242685	ER_104026	NUP205	0	0	0
chr7	135347003	135347303	ER_104031	C7orf73	0	0	0
chr7	137620765	137621082	ER_104086	CREB3L2	1	0	0
chr7	137637033	137637380	ER_104089	CREB3L2	1	0	1
chr7	137671077	137671377	ER_104100	CREB3L2	1	0	0
chr7	137686421	137686721	ER_104101	CREB3L2	0	0	0
chr7	138348341	138348735	ER_104137	SVOPL	1	0	0
chr7	138458667	138459027	ER_104143	ATP6V0A4	1	0	0
chr7	138482372	138482841	ER_104146	TMEM213	0	1	1
chr7	138560635	138560935	ER_104150	KIAA1549	1	1	1
chr7	138575823	138576172	ER_104152	KIAA1549	1	0	0
chr7	138794088	138794408	ER_104162	ZC3HAV1	0	0	1
chr7	138818292	138818601	ER_104164	TTC26	0	0	0
chr7	139025169	139025501	ER_104171	C7orf55	0	0	1
chr7	139044305	139044605	ER_104172	LUC7L2	0	0	0
chr7	139167958	139168258	ER_104178	KLRG2	0	0	0
chr7	139184727	139185027	ER_104180	KLRG2	1	0	0
chr7	139345059	139345423	ER_104192	HIPK2	1	1	1
chr1	27481650	27482244	ER_1042	SLC9A1	0	0	0
chr7	139431926	139432306	ER_104202	HIPK2	1	0	0
chr7	139875166	139875493	ER_104225	JHDM1D	0	0	0
chr7	140098172	140098511	ER_104239	SLC37A3	0	0	0
chr7	140103613	140104018	ER_104240	RAB19	0	0	0
chr7	140179052	140179352	ER_104245	MKRN1	0	0	0
chr7	140206668	140207069	ER_104247	DENND2A	1	1	0
chr7	140241403	140241745	ER_104249	DENND2A	1	0	1
chr7	140372644	140372968	ER_104260	ADCK2	0	0	0
chr7	140396399	140396699	ER_104264	NDUFB2	0	0	0
chr7	140714623	140714995	ER_104282	MRPS33	0	0	0
chr7	141395683	141396033	ER_104307	KIAA1147	1	0	0
chr7	141437928	141438271	ER_104309	SSBP1	0	0	0
chr7	142374996	142375337	ER_104335	MTRNR2L6	0	1	0
chr7	142558750	142559078	ER_104340	EPHB6	0	1	1
chr7	142583339	142583648	ER_104341	TRPV6	1	0	0
chr7	142918974	142919330	ER_104364	TAS2R40	0	1	1
chr7	142960662	142960962	ER_104369	GSTK1	0	0	0
chr7	143077960	143078260	ER_104381	ZYX	0	0	0
chr7	143078946	143079246	ER_104382	ZYX	0	0	0
chr7	143105962	143106291	ER_104386	EPHA1	1	0	0
chr7	143106427	143106737	ER_104387	EPHA1-AS1	1	1	1
chr7	143209659	143209959	ER_104396	EPHA1-AS1	0	0	0
chr7	143598880	143599254	ER_104397	FAM115A	0	0	1
chr7	144104415	144104715	ER_104415	NOBOX	1	1	0
chr7	144107292	144107658	ER_104416	NOBOX	0	1	0
chr7	144149301	144149601	ER_104417	TPK1	0	0	0
chr7	144533057	144533357	ER_104426	TPK1	0	0	0
chr1	229643887	229644187	ER_10444	NUP133	0	0	0
chr7	148036331	148036659	ER_104451	MIR548T	0	0	0
chr7	148581635	148581935	ER_104466	EZH2	0	0	1
chr7	148680796	148681096	ER_104468	PDIA4	0	0	0
chr7	148725761	148726061	ER_104472	PDIA4	0	0	0
chr7	148762885	148763197	ER_104473	ZNF786	0	0	0
chr7	148787835	148788135	ER_104474	ZNF786	0	0	0
chr7	148823236	148823536	ER_104475	ZNF398	0	0	0
chr7	148823236	148823536	ER_104475	ZNF425	0	0	0
chr7	148844377	148844677	ER_104477	ZNF398	0	0	0
chr7	148892450	148892750	ER_104480	ZNF282	0	0	0
chr7	148901363	148901733	ER_104483	ZNF282	1	1	0
chr7	148903151	148903494	ER_104484	ZNF282	1	0	0
chr7	148959005	148959305	ER_104488	ZNF783	0	0	0
chr7	149119046	149119520	ER_104493	ZNF777	0	0	0
chr7	149191068	149191406	ER_104495	ZNF746	0	0	1
chr7	149195020	149195352	ER_104496	ZNF746	1	0	1
chr7	149321732	149322053	ER_104500	ZNF767	0	0	0
chr7	149468977	149469277	ER_104508	ZNF467	1	0	0
chr7	149469986	149470286	ER_104509	ZNF467	0	0	0
chr7	149535289	149535602	ER_104515	ZNF862	0	0	0
chr7	149569864	149570164	ER_104518	ATP6V0E2	1	1	1
chr7	150018045	150018403	ER_104529	ACTR3C	1	0	1
chr7	150019269	150019632	ER_104530	ACTR3C	1	0	0
chr7	150065058	150065358	ER_104535	REPIN1	1	0	0
chr7	150065634	150065979	ER_104536	REPIN1	0	0	0
chr7	150075210	150075588	ER_104538	ZNF775	1	0	0
chr7	150076040	150076597	ER_104539	ZNF775	0	0	0
chr7	150673909	150674209	ER_104556	KCNH2	0	0	1
chr7	150689804	150690150	ER_104558	NOS3	0	0	0
chr7	150723775	150724092	ER_104562	ABCB8	0	0	0
chr7	150725633	150725973	ER_104563	ABCB8	0	0	0
chr7	150736425	150736838	ER_104566	ABCB8	1	0	0
chr7	150744015	150744395	ER_104568	ABCB8	1	0	0
chr7	150753757	150754057	ER_104569	CDK5	1	0	0
chr7	150754977	150755339	ER_104570	SLC4A2	0	0	0
chr7	150754977	150755339	ER_104570	CDK5	0	0	0
chr7	150759931	150760254	ER_104573	SLC4A2	1	0	0
chr7	150780408	150780776	ER_104579	TMUB1	0	0	0
chr7	150782954	150783364	ER_104580	AGAP3	1	0	0
chr7	150784850	150785150	ER_104581	AGAP3	0	0	0
chr7	150869693	150869993	ER_104587	ASB10	0	0	0
chr7	150904994	150905294	ER_104588	ABCF2	0	0	1
chr7	150924264	150924611	ER_104589	ABCF2	0	0	0
chr7	150929410	150929710	ER_104590	CHPF2	0	0	0
chr7	151038740	151039040	ER_104591	NUB1	0	0	0
chr7	151126915	151127215	ER_104597	CRYGN	1	0	0
chr7	151156873	151157350	ER_104598	RHEB	1	0	0
chr1	230207036	230207536	ER_10460	GALNT2	0	0	0
chr7	151384630	151385075	ER_104606	PRKAG2	1	0	0
chr1	230220208	230220811	ER_10461	GALNT2	1	0	0
chr7	151396315	151396615	ER_104610	PRKAG2	0	1	0
chr7	151418719	151419146	ER_104616	PRKAG2	1	1	1
chr7	151424787	151425151	ER_104617	PRKAG2	1	1	0
chr7	151442252	151442633	ER_104619	PRKAG2	1	1	0
chr7	151479779	151480103	ER_104622	PRKAG2	1	0	0
chr7	151493516	151493829	ER_104624	PRKAG2	1	1	1
chr1	230240389	230240690	ER_10463	GALNT2	0	0	0
chr7	151553656	151553979	ER_104631	PRKAG2	1	1	0
chr7	151574218	151574537	ER_104636	PRKAG2	0	0	0
chr7	151722636	151722936	ER_104644	GALNT11	0	0	1
chr1	230294416	230294716	ER_10465	GALNT2	0	0	0
chr7	152133745	152134045	ER_104655	FABP5P3	0	0	0
chr1	230321899	230322308	ER_10466	GALNT2	0	0	0
chr7	152456547	152456847	ER_104674	ACTR3B	0	1	0
chr7	154473856	154474156	ER_104695	DPP6	0	0	1
chr7	154585667	154586013	ER_104699	DPP6	0	0	0
chr1	27854619	27855106	ER_1047	AHDC1	0	1	1
chr7	154861729	154862079	ER_104706	HTR5A	0	0	0
chr7	155324452	155324849	ER_104741	CNPY1	1	0	0
chr7	155437122	155437422	ER_104745	RBM33	0	0	0
chr7	155600847	155601325	ER_104760	SHH	1	1	1
chr7	155602114	155602445	ER_104761	SHH	0	1	1
chr7	155603579	155603879	ER_104762	SHH	1	0	1
chr7	155604241	155604541	ER_104763	SHH	0	0	0
chr7	155605109	155605409	ER_104764	SHH	0	1	1
chr7	155608021	155608321	ER_104766	SHH	0	0	0
chr1	230775258	230775883	ER_10477	COG2	0	1	1
chr7	156433322	156433622	ER_104835	RNF32	0	0	0
chr7	156435932	156436423	ER_104836	RNF32	1	0	0
chr1	230864816	230865164	ER_10485	AGT	0	0	1
chr7	156684927	156685227	ER_104871	LMBR1	0	0	0
chr7	156685988	156686378	ER_104872	LMBR1	0	0	0
chr7	156739888	156740224	ER_104878	NOM1	0	0	0
chr1	230882258	230882814	ER_10488	CAPN9	1	1	1
chr7	156792164	156792556	ER_104880	MNX1	0	0	0
chr7	157069948	157070302	ER_104899	UBE3C	1	1	1
chr7	157111103	157111414	ER_104908	DNAJB6	1	0	1
chr7	157204304	157204604	ER_104918	DNAJB6	0	1	1
chr7	157211095	157211395	ER_104919	DNAJB6	0	0	0
chr7	157413740	157414146	ER_104923	PTPRN2	0	1	0
chr7	157423127	157423429	ER_104924	PTPRN2	0	1	1
chr7	157468233	157468571	ER_104925	PTPRN2	0	1	0
chr7	157607633	157607951	ER_104928	PTPRN2	0	1	1
chr7	157667694	157668020	ER_104929	PTPRN2	0	0	0
chr7	157779896	157780276	ER_104931	PTPRN2	0	0	0
chr7	157794309	157794630	ER_104933	PTPRN2	1	0	0
chr7	157860352	157860691	ER_104934	PTPRN2	0	0	0
chr7	157916425	157916765	ER_104936	PTPRN2	1	1	1
chr7	158059829	158060167	ER_104938	PTPRN2	1	0	0
chr1	230895945	230896482	ER_10494	CAPN9	1	1	1
chr7	158300939	158301286	ER_104947	PTPRN2	1	0	1
chr7	158349314	158349614	ER_104951	PTPRN2	0	1	0
chr7	158595905	158596223	ER_104961	ESYT2	1	0	0
chr7	158622294	158622893	ER_104967	ESYT2	0	0	0
chr7	158646065	158646365	ER_104969	WDR60	1	0	1
chr7	158741182	158741528	ER_104977	WDR60	0	1	1
chr7	158823148	158823448	ER_104988	VIPR2	0	1	0
chr8	629495	629838	ER_105002	ERICH1	0	1	1
chr8	637177	637523	ER_105004	ERICH1	0	0	0
chr8	644168	644623	ER_105005	ERICH1	1	0	0
chr1	231113407	231113970	ER_10502	TTC13	1	1	1
chr8	1615698	1616067	ER_105022	DLGAP2	0	0	1
chr8	1653963	1654263	ER_105023	DLGAP2	0	0	0
chr8	1703712	1704014	ER_105025	CLN8	1	0	0
chr1	231114648	231115040	ER_10503	ARV1	0	0	0
chr8	1810359	1810659	ER_105033	ARHGEF10	0	1	1
chr8	1831333	1831633	ER_105034	ARHGEF10	0	0	0
chr8	1911261	1911707	ER_105035	ARHGEF10	1	0	0
chr8	1935518	1935818	ER_105036	KBTBD11	0	0	0
chr8	1946769	1947125	ER_105037	KBTBD11	1	1	0
chr8	1974032	1974357	ER_105038	MYOM2	0	0	0
chr8	1982925	1983286	ER_105039	MYOM2	0	1	0
chr8	6442941	6443300	ER_105057	MCPH1	1	0	0
chr1	231297744	231298044	ER_10507	TRIM67	0	0	0
chr1	231556599	231556913	ER_10512	EGLN1	0	0	1
chr8	8701805	8702207	ER_105124	MFHAS1	0	1	1
chr1	231558252	231558552	ER_10513	EGLN1	0	0	0
chr8	9005212	9005606	ER_105146	PPP1R3B	1	0	1
chr8	10192931	10193271	ER_105159	MSRA	0	1	0
chr8	10512132	10512481	ER_105163	RP1L1	1	0	0
chr8	10591623	10591971	ER_105166	SOX7	0	1	1
chr8	10657298	10657630	ER_105171	PINX1	0	0	0
chr8	10696480	10696848	ER_105173	PINX1	1	0	1
chr8	10924496	10924883	ER_105175	XKR6	1	0	0
chr8	11141473	11142013	ER_105177	MTMR9	0	0	1
chr8	11331690	11332021	ER_105186	FAM167A	1	0	0
chr8	11604171	11604510	ER_105204	GATA4	1	0	0
chr8	11656620	11656920	ER_105207	FDFT1	0	0	1
chr8	11660645	11660945	ER_105208	FDFT1	0	0	1
chr8	11666417	11666769	ER_105209	FDFT1	0	0	0
chr8	12583724	12584356	ER_105215	LONRF1	1	0	0
chr8	12610635	12610935	ER_105218	LONRF1	1	0	0
chr8	12973651	12974021	ER_105225	DLC1	0	1	1
chr8	12990994	12991303	ER_105227	DLC1	0	0	0
chr8	13132748	13133053	ER_105236	DLC1	0	0	1
chr8	13134080	13134448	ER_105238	DLC1	1	0	0
chr1	231963817	231964440	ER_10524	DISC1	0	0	0
chr8	15559302	15559908	ER_105256	TUSC3	0	0	0
chr8	17195421	17195721	ER_105269	MTMR7	1	0	0
chr8	17352576	17352876	ER_105273	SLC7A2	0	0	0
chr8	17354226	17354526	ER_105274	SLC7A2	0	0	0
chr8	17394868	17395391	ER_105282	SLC7A2	1	1	1
chr8	17400695	17401000	ER_105285	SLC7A2	1	0	0
chr8	17471788	17472127	ER_105289	PDGFRL	1	0	0
chr8	17625385	17625758	ER_105306	MTUS1	1	0	1
chr8	17658683	17659031	ER_105309	MTUS1	0	0	0
chr8	17780019	17780402	ER_105324	PCM1	0	0	0
chr8	18238171	18238627	ER_105337	NAT2	1	0	0
chr8	18523662	18524017	ER_105350	PSD3	1	0	0
chr8	18605330	18605684	ER_105353	PSD3	0	0	0
chr8	18867651	18867984	ER_105362	PSD3	1	0	0
chr8	19170136	19170471	ER_105375	SH2D4A	1	0	0
chr8	19171186	19171486	ER_105376	SH2D4A	0	0	0
chr8	19174203	19174522	ER_105377	SH2D4A	0	0	1
chr8	19176911	19177226	ER_105379	SH2D4A	1	0	1
chr8	19271568	19271868	ER_105388	CSGALNACT1	1	0	0
chr8	19315600	19316070	ER_105396	CSGALNACT1	0	0	1
chr1	27928138	27928716	ER_1054	AHDC1	1	0	0
chr1	232514003	232514303	ER_10540	SIPA1L2	0	0	0
chr8	19535909	19536245	ER_105404	CSGALNACT1	0	0	0
chr8	19674624	19674924	ER_105413	INTS10	0	0	0
chr8	21888186	21888575	ER_105467	NPM2	1	0	0
chr8	21948482	21948782	ER_105469	FAM160B2	1	1	0
chr8	21970200	21970513	ER_105471	HR	1	0	0
chr8	21988444	21988793	ER_105475	HR	0	0	0
chr8	21988828	21989128	ER_105476	HR	1	0	0
chr8	21998206	21998723	ER_105478	REEP4	0	0	0
chr8	21999777	22000156	ER_105479	REEP4	1	0	0
chr8	22027127	22027581	ER_105481	BMP1	0	1	0
chr8	22036310	22036698	ER_105482	BMP1	1	0	0
chr8	22061172	22061603	ER_105485	BMP1	1	0	0
chr8	22413867	22414243	ER_105492	SORBS3	1	0	0
chr8	22436878	22437178	ER_105495	PDLIM2	0	0	1
chr8	22444375	22444714	ER_105498	PDLIM2	1	0	0
chr8	22552586	22552886	ER_105505	EGR3	0	0	0
chr8	22560894	22561348	ER_105506	PEBP4	0	1	0
chr8	22844452	22844869	ER_105520	RHOBTB2	1	0	0
chr8	22851989	22852340	ER_105522	RHOBTB2	1	0	0
chr8	22963293	22963598	ER_105525	TNFRSF10C	1	0	1
chr8	22986884	22987184	ER_105526	TNFRSF10D	1	0	1
chr8	23082509	23082850	ER_105530	TNFRSF10A	0	0	0
chr8	23398346	23398656	ER_105543	SLC25A37	0	0	1
chr8	23711565	23711937	ER_105557	STC1	0	0	0
chr8	24212520	24212845	ER_105565	ADAM28	0	0	0
chr8	25059095	25059494	ER_105574	DOCK5	1	0	0
chr8	25315782	25316082	ER_105583	KCTD9	0	0	1
chr8	26178821	26179121	ER_105604	PPP2R2A	1	0	0
chr8	27219396	27219775	ER_105621	PTK2B	1	0	0
chr8	27265655	27266066	ER_105624	PTK2B	0	0	0
chr8	27493559	27493943	ER_105631	SCARA3	1	0	0
chr8	27631670	27632000	ER_105641	ESCO2	0	0	0
chr8	27765659	27766031	ER_105645	SCARA5	0	1	1
chr8	27805781	27806129	ER_105647	SCARA5	1	0	1
chr8	27862829	27863175	ER_105650	SCARA5	0	0	1
chr8	27950732	27951081	ER_105652	ELP3	0	0	0
chr8	28223166	28223486	ER_105673	ZNF395	1	1	1
chr8	28244692	28245008	ER_105676	ZNF395	0	0	0
chr8	28258741	28259041	ER_105677	ZNF395	0	0	0
chr1	233124332	233124632	ER_10569	PCNXL2	0	0	1
chr8	28747395	28747961	ER_105692	INTS9	0	0	0
chr8	28747395	28747961	ER_105692	HMBOX1	0	0	0
chr8	28908817	28909117	ER_105694	HMBOX1	0	0	0
chr8	28974094	28974465	ER_105697	KIF13B	1	0	1
chr1	28012971	28013583	ER_1057	IFI6	1	1	1
chr8	29206207	29206507	ER_105713	DUSP4	0	0	0
chr8	29594924	29595404	ER_105746	LINC00589	1	0	0
chr1	233248557	233249168	ER_10575	PCNXL2	1	0	0
chr8	30253287	30253608	ER_105785	RBPMS	1	0	1
chr8	30283924	30284269	ER_105789	RBPMS	1	0	1
chr1	28099307	28099607	ER_1058	STX12	0	0	0
chr8	30388947	30389320	ER_105801	RBPMS	1	0	1
chr8	30390357	30390727	ER_105802	RBPMS	1	0	0
chr8	30505252	30505585	ER_105811	GTF2E2	0	0	0
chr1	233750810	233751519	ER_10582	KCNK1	0	0	1
chr8	30890954	30891254	ER_105821	PURG	0	0	0
chr1	233763467	233764030	ER_10583	KCNK1	1	0	0
chr8	33330615	33330915	ER_105833	FUT10	0	0	0
chr8	33370908	33371298	ER_105834	TTI2	1	0	0
chr1	233771621	233772205	ER_10585	KCNK1	1	0	0
chr1	233817617	233818242	ER_10590	KCNK1	0	0	0
chr8	37548861	37549266	ER_105913	ZNF703	1	0	0
chr8	37551800	37552114	ER_105914	ZNF703	0	0	1
chr8	37553019	37553319	ER_105915	ZNF703	0	0	0
chr8	37558643	37558964	ER_105917	ZNF703	0	1	1
chr8	37593924	37594224	ER_105918	ERLIN2	0	0	0
chr8	37700545	37700845	ER_105921	GPR124	1	1	0
chr8	37710661	37710983	ER_105922	BRF2	0	0	1
chr8	37743996	37744354	ER_105925	RAB11FIP1	1	0	1
chr8	37749378	37749709	ER_105926	RAB11FIP1	1	0	1
chr8	37761449	37761858	ER_105927	RAB11FIP1	1	0	1
chr8	37888746	37889046	ER_105933	EIF4EBP1	0	0	0
chr8	38088279	38088579	ER_105943	DDHD2	0	0	0
chr8	38089000	38089300	ER_105944	DDHD2	0	0	0
chr8	38326068	38326368	ER_105947	FGFR1	1	0	0
chr8	38385529	38385829	ER_105951	C8orf86	1	0	0
chr8	38578607	38578907	ER_105956	TACC1	0	0	1
chr8	38592105	38592405	ER_105957	TACC1	1	0	1
chr8	38794587	38794901	ER_105971	PLEKHA2	1	0	1
chr8	38830979	38831279	ER_105975	PLEKHA2	0	0	1
chr1	234509030	234509330	ER_10605	C1orf31	0	0	0
chr8	41427094	41427451	ER_106069	AGPAT6	1	0	0
chr8	41628105	41628450	ER_106074	ANK1	0	0	0
chr8	42359935	42360264	ER_106091	SLC20A2	1	0	1
chr8	42409900	42410200	ER_106095	C8orf40	0	0	1
chr8	42698395	42698872	ER_106100	THAP1	0	0	0
chr8	42994846	42995146	ER_106107	HGSNAT	0	0	0
chr8	48265789	48266089	ER_106129	KIAA0146	1	0	0
chr8	48343933	48344265	ER_106133	KIAA0146	0	0	0
chr8	48517333	48517645	ER_106140	KIAA0146	1	0	1
chr8	48572273	48572581	ER_106142	KIAA0146	0	0	0
chr8	48739114	48739414	ER_106145	PRKDC	1	1	1
chr8	48873846	48874235	ER_106151	MCM4	0	0	0
chr8	49612209	49612509	ER_106185	EFCAB1	0	1	0
chr1	234739498	234740077	ER_10620	IRF2BP2	1	0	1
chr1	234743784	234744281	ER_10621	IRF2BP2	0	0	0
chr1	234746299	234746599	ER_10622	IRF2BP2	0	0	0
chr1	234748274	234748680	ER_10623	IRF2BP2	1	0	0
chr8	52449511	52449811	ER_106230	PXDNL	0	0	0
chr8	52730855	52731398	ER_106236	PCMTD1	0	0	1
chr8	52771405	52771806	ER_106240	PCMTD1	0	0	0
chr8	53254942	53255298	ER_106252	ST18	0	0	0
chr8	53607872	53608259	ER_106262	RB1CC1	0	0	0
chr8	53626956	53627256	ER_106265	RB1CC1	0	0	0
chr8	54857584	54857937	ER_106317	RGS20	1	0	0
chr8	55047508	55047808	ER_106321	MRPL15	0	0	0
chr8	56791360	56791707	ER_106342	LYN	1	1	1
chr8	56931637	56931982	ER_106354	LYN	0	0	0
chr8	56987009	56987333	ER_106356	RPS20	0	0	0
chr8	57233068	57233471	ER_106360	SDR16C5	0	0	1
chr8	57911759	57912100	ER_106374	IMPAD1	0	0	0
chr8	59466135	59466679	ER_106445	SDCBP	0	0	0
chr8	59570883	59571246	ER_106448	NSMAF	0	0	0
chr8	59714141	59714456	ER_106450	TOX	0	0	0
chr8	61193929	61194244	ER_106465	CA8	0	0	1
chr8	61496121	61496496	ER_106474	RAB2A	0	0	0
chr8	62567898	62568253	ER_106497	ASPH	1	1	1
chr8	62603899	62604221	ER_106499	ASPH	1	0	0
chr1	28414881	28415181	ER_1065	EYA3	0	0	0
chr8	66546352	66546796	ER_106553	ARMC1	0	0	0
chr8	66557295	66557595	ER_106555	MTFR1	0	0	0
chr8	66560755	66561125	ER_106556	MTFR1	1	0	0
chr8	67025449	67025762	ER_106581	DNAJC5B	0	0	0
chr8	67340948	67341304	ER_106594	RRS1	0	0	0
chr8	67425037	67425360	ER_106600	C8orf46	1	1	1
chr8	67429676	67430016	ER_106601	C8orf46	1	0	1
chr8	67434725	67435046	ER_106603	C8orf46	1	0	0
chr8	67454308	67454654	ER_106610	MYBL1	1	0	0
chr8	67525598	67525938	ER_106614	MYBL1	0	0	0
chr8	67578485	67578821	ER_106616	VCPIP1	0	0	0
chr8	67579443	67579792	ER_106617	SGK3	0	0	0
chr8	67579443	67579792	ER_106617	VCPIP1	0	0	0
chr8	67579443	67579792	ER_106617	C8orf44	0	0	0
chr8	67624529	67624829	ER_106620	SGK3	0	1	1
chr8	67625147	67625506	ER_106621	SGK3	0	0	1
chr8	67687054	67687406	ER_106629	SGK3	0	0	0
chr8	67782746	67783046	ER_106630	MCMDC2	1	0	0
chr8	67976287	67976671	ER_106637	CSPP1	0	0	0
chr1	235491493	235491827	ER_10665	ARID4B	0	0	0
chr1	235491493	235491827	ER_10665	GGPS1	0	0	0
chr1	235530665	235530965	ER_10666	TBCE	0	0	0
chr8	69560647	69560989	ER_106679	C8orf34	0	0	0
chr1	235667877	235668177	ER_10671	B3GALNT2	0	0	0
chr8	70378834	70379134	ER_106726	SULF1	0	0	1
chr8	70404714	70405324	ER_106731	SULF1	1	0	0
chr8	70602232	70602621	ER_106734	SLCO5A1	0	0	0
chr8	71240060	71240424	ER_106750	NCOA2	1	0	0
chr8	71314596	71315053	ER_106754	NCOA2	0	0	0
chr8	71316291	71316591	ER_106755	NCOA2	0	0	0
chr8	74002442	74002818	ER_106800	SBSPON	1	1	0
chr8	74004545	74004865	ER_106801	SBSPON	0	1	1
chr8	74205662	74205962	ER_106812	RPL7	0	0	0
chr8	74332111	74332499	ER_106822	STAU2-AS1	1	0	0
chr8	74333244	74333625	ER_106823	STAU2-AS1	0	0	0
chr8	74878132	74878543	ER_106839	TCEB1	0	0	0
chr8	74884545	74884887	ER_106840	TCEB1	0	0	0
chr8	75234461	75234791	ER_106846	JPH1	0	0	0
chr8	75262415	75262813	ER_106848	GDAP1	0	0	0
chr1	236304729	236305029	ER_10685	GPR137B	0	0	0
chr1	236308029	236308329	ER_10686	GPR137B	1	0	1
chr8	77602155	77602455	ER_106899	ZFHX4	0	0	0
chr8	77912137	77912673	ER_106904	PEX2	0	0	0
chr8	77912690	77912990	ER_106905	PEX2	0	0	0
chr8	79577801	79578243	ER_106932	ZC2HC1A	0	0	0
chr1	236562708	236563337	ER_10694	EDARADD	1	0	0
chr8	80677723	80678059	ER_106942	HEY1	0	0	1
chr8	80819182	80819482	ER_106955	MRPS28	0	0	0
chr8	80938587	80938964	ER_106959	MRPS28	0	0	0
chr8	80942279	80942703	ER_106960	MRPS28	0	0	0
chr8	80947338	80947709	ER_106961	TPD52	1	0	0
chr8	80997508	80997808	ER_106968	TPD52	1	0	0
chr8	81014138	81014613	ER_106973	TPD52	1	0	0
chr8	81083704	81084047	ER_106982	TPD52	0	0	0
chr1	236666333	236666954	ER_10699	LGALS8	1	0	0
chr8	81397577	81398105	ER_107003	ZBTB10	0	0	0
chr1	236680404	236680773	ER_10702	LGALS8	1	0	0
chr1	236686328	236686695	ER_10703	LGALS8-AS1	1	0	0
chr1	236687510	236687810	ER_10704	LGALS8-AS1	0	0	0
chr1	236767554	236767854	ER_10705	HEATR1	0	0	0
chr1	236924059	236924359	ER_10707	ACTN2	0	0	0
chr8	82598220	82598520	ER_107072	IMPA1	0	0	1
chr8	82632647	82633007	ER_107073	ZFAND1	0	0	0
chr8	82644547	82644887	ER_107074	CHMP4C	0	0	0
chr1	236958138	236958671	ER_10708	MTR	0	0	0
chr8	82754891	82755217	ER_107081	SNX16	1	0	0
chr8	86371758	86372058	ER_107127	CA2	0	0	0
chr8	86375414	86375829	ER_107129	CA2	0	0	0
chr8	86376104	86376685	ER_107130	CA2	0	0	0
chr1	239882535	239883032	ER_10725	CHRM3	0	0	0
chr8	87354326	87354688	ER_107284	WWP1	0	0	1
chr8	87355554	87355882	ER_107285	WWP1	0	0	0
chr8	87356434	87356771	ER_107286	WWP1	0	0	1
chr8	87518474	87518802	ER_107317	FAM82B	0	0	1
chr8	87520222	87520522	ER_107318	FAM82B	0	0	0
chr8	87520704	87521276	ER_107319	FAM82B	0	0	0
chr8	87522654	87522954	ER_107320	FAM82B	0	0	0
chr8	87526380	87526680	ER_107321	CPNE3	0	0	0
chr8	87526836	87527136	ER_107322	CPNE3	0	0	0
chr8	87570419	87570719	ER_107329	CPNE3	0	0	0
chr1	240286180	240286519	ER_10737	FMN2	0	0	1
chr8	89339919	89340219	ER_107535	MMP16	0	0	0
chr8	89340871	89341340	ER_107536	MMP16	1	0	0
chr8	89343277	89343594	ER_107537	MMP16	0	0	1
chr1	241132695	241133186	ER_10758	RGS7	0	0	1
chr1	241229822	241230425	ER_10761	RGS7	0	0	0
chr8	90769895	90770195	ER_107682	RIPK2	0	0	0
chr8	90770232	90770755	ER_107683	RIPK2	0	0	0
chr8	90772144	90772507	ER_107685	RIPK2	1	1	0
chr8	90913292	90913592	ER_107718	OSGIN2	0	0	0
chr8	90913918	90914287	ER_107719	OSGIN2	0	0	0
chr8	91012893	91013239	ER_107748	DECR1	1	0	0
chr8	91094894	91095194	ER_107756	CALB1	0	0	0
chr8	91226665	91227105	ER_107769	LINC00534	0	0	0
chr8	91637623	91637923	ER_107830	TMEM64	0	0	0
chr8	91639719	91640315	ER_107831	TMEM64	0	0	0
chr8	91656788	91657396	ER_107841	TMEM64	0	0	1
chr8	91657747	91658047	ER_107842	TMEM64	0	0	0
chr8	91658705	91659005	ER_107843	TMEM64	1	0	0
chr1	241803052	241803352	ER_10786	OPN3	0	0	0
chr8	91960397	91960835	ER_107923	NECAB1	1	0	0
chr8	92046116	92046426	ER_107933	TMEM55A	1	0	0
chr8	92052951	92053301	ER_107934	TMEM55A	0	0	0
chr8	92082169	92082751	ER_107938	OTUD6B	0	0	0
chr1	241964376	241964942	ER_10796	WDR64	0	1	1
chr8	92970316	92970709	ER_107980	RUNX1T1	0	0	0
chr8	93115342	93115642	ER_107991	RUNX1T1	0	0	0
chr1	3276127	3276427	ER_108	PRDM16	1	0	0
chr1	242010898	242011198	ER_10800	EXO1	0	0	0
chr8	94372483	94372832	ER_108093	LINC00535	1	0	0
chr8	94712774	94713277	ER_108121	FAM92A1	0	0	0
chr1	243418545	243419238	ER_10813	CEP170	0	0	0
chr8	94928930	94929230	ER_108132	PDP1	0	0	0
chr8	94929539	94929839	ER_108133	PDP1	0	0	0
chr8	94944618	94944952	ER_108135	PDP1	1	0	1
chr8	94948095	94948475	ER_108137	PDP1	1	0	0
chr8	95168268	95168638	ER_108163	CDH17	1	0	0
chr8	95221049	95221401	ER_108168	CDH17	0	0	0
chr8	95246633	95247026	ER_108173	GEM	0	0	0
chr8	95274089	95274389	ER_108176	GEM	0	0	0
chr8	95274396	95274713	ER_108177	GEM	0	0	0
chr8	95369293	95369639	ER_108184	RAD54B	0	0	0
chr8	95564183	95564545	ER_108204	KIAA1429	0	0	0
chr8	95565497	95566045	ER_108205	KIAA1429	0	0	0
chr8	95653073	95653478	ER_108218	ESRP1	0	0	0
chr8	95731770	95732268	ER_108224	DPY19L4	0	0	0
chr8	95732423	95732723	ER_108225	DPY19L4	0	0	0
chr8	95834886	95835410	ER_108231	INTS8	0	0	0
chr8	95835438	95835738	ER_108232	INTS8	0	0	0
chr8	95907869	95908169	ER_108234	CCNE2	0	0	0
chr8	95957620	95957939	ER_108241	TP53INP1	1	0	0
chr8	95960588	95960916	ER_108242	TP53INP1	0	1	0
chr8	95961680	95961980	ER_108243	TP53INP1	0	0	0
chr8	95962438	95962788	ER_108244	TP53INP1	0	0	1
chr8	95980370	95980723	ER_108248	TP53INP1	1	0	0
chr8	96036932	96037351	ER_108255	NDUFAF6	0	0	0
chr8	96126550	96126957	ER_108279	PLEKHF2	1	0	0
chr1	244511179	244511746	ER_10828	C1orf100	0	0	0
chr8	96145500	96145874	ER_108282	PLEKHF2	0	0	0
chr8	96146572	96147100	ER_108283	PLEKHF2	0	0	0
chr8	96166748	96167090	ER_108291	PLEKHF2	0	0	0
chr1	244615416	244615881	ER_10831	ADSS	1	0	0
chr1	244624785	244625085	ER_10832	C1orf101	0	0	1
chr1	244815839	244816359	ER_10835	DESI2	0	0	0
chr8	97273607	97274152	ER_108355	MTERFD1	0	0	0
chr8	97340141	97340441	ER_108360	PTDSS1	0	1	1
chr8	97345313	97345895	ER_108361	PTDSS1	0	0	0
chr8	97505888	97506417	ER_108387	SDC2	0	0	0
chr8	97506991	97507347	ER_108388	SDC2	0	0	0
chr1	28695950	28696250	ER_1084	PHACTR4	1	0	0
chr8	97657184	97657561	ER_108400	CPQ	0	0	0
chr1	245330014	245330314	ER_10846	KIF26B	0	0	1
chr8	98655760	98656237	ER_108491	MTDH	0	0	0
chr8	98787116	98787416	ER_108497	LAPTM4B	0	1	0
chr8	98790032	98790449	ER_108498	LAPTM4B	1	0	0
chr1	28764569	28765056	ER_1085	PHACTR4	1	0	1
chr1	245499479	245500095	ER_10850	KIF26B	0	0	0
chr8	98881668	98882017	ER_108508	MATN2	1	1	0
chr8	98930586	98931078	ER_108511	MATN2	0	1	0
chr8	99056948	99057248	ER_108526	RPL30	0	0	0
chr8	99057622	99058053	ER_108527	RPL30	0	0	0
chr8	99058291	99058765	ER_108528	RPL30	0	0	0
chr8	99074504	99074804	ER_108529	C8orf47	0	0	1
chr8	99129293	99129628	ER_108533	HRSP12	0	0	0
chr8	99129293	99129628	ER_108533	POP1	0	0	0
chr8	99178453	99178799	ER_108536	POP1	0	0	0
chr8	99305636	99306187	ER_108547	NIPAL2	0	0	0
chr8	99310048	99310355	ER_108550	NIPAL2	0	0	0
chr1	245925665	245926227	ER_10857	SMYD3	0	1	1
chr8	99838161	99838588	ER_108612	STK3	1	0	0
chr8	99953912	99954212	ER_108632	STK3	0	0	0
chr8	99956319	99956867	ER_108633	OSR2	0	0	0
chr8	99957198	99957590	ER_108634	OSR2	0	0	0
chr8	100025181	100025640	ER_108649	VPS13B	0	0	0
chr1	246378231	246378791	ER_10865	SMYD3	0	1	1
chr8	100025993	100026293	ER_108650	VPS13B	0	0	0
chr1	246382681	246383274	ER_10866	SMYD3	1	0	0
chr8	100811394	100811773	ER_108697	VPS13B	0	0	0
chr1	28853381	28853931	ER_1087	RCC1	1	0	1
chr8	100872000	100872374	ER_108706	VPS13B	0	0	1
chr1	246580689	246581085	ER_10871	SMYD3	0	1	1
chr8	100905741	100906204	ER_108711	COX6C	0	1	0
chr8	101017572	101017872	ER_108722	RGS22	1	1	1
chr8	101162580	101163019	ER_108739	POLR2K	0	0	0
chr8	101170039	101170339	ER_108740	SPAG1	0	0	0
chr8	101225604	101226042	ER_108741	SPAG1	0	0	0
chr8	101250589	101251012	ER_108745	SPAG1	1	0	0
chr8	101270993	101271552	ER_108746	RNF19A	0	0	1
chr8	101322557	101322973	ER_108751	RNF19A	0	0	0
chr1	246729553	246729855	ER_10876	TFB2M	0	0	0
chr1	246729553	246729855	ER_10876	CNST	0	0	0
chr8	101522296	101522642	ER_108784	ANKRD46	1	0	0
chr8	101571846	101572198	ER_108788	ANKRD46	0	0	0
chr1	28908198	28908537	ER_1088	SNHG12	0	0	0
chr8	101725439	101725739	ER_108808	PABPC1	0	0	0
chr8	101732982	101733282	ER_108811	PABPC1	0	0	0
chr1	246868690	246869132	ER_10884	SCCPDH	1	1	1
chr8	101920085	101920405	ER_108850	YWHAZ	1	0	0
chr8	101962360	101963005	ER_108861	YWHAZ	0	0	0
chr8	101964263	101964589	ER_108862	YWHAZ	0	0	0
chr8	101964690	101964990	ER_108863	YWHAZ	0	0	0
chr8	101965289	101965835	ER_108864	YWHAZ	0	0	0
chr1	28975070	28975531	ER_1089	RNU11	0	0	0
chr1	247095256	247095823	ER_10891	AHCTF1	0	0	0
chr8	102217918	102218365	ER_108916	ZNF706	0	0	0
chr1	247267520	247268073	ER_10892	ZNF669	0	0	0
chr1	247276552	247276852	ER_10893	C1orf229	0	0	1
chr8	102381043	102381405	ER_108947	NACAP1	1	0	0
chr1	249106283	249106588	ER_10898	SH3BP5L	1	1	1
chr1	249153196	249153496	ER_10899	ZNF692	0	0	0
chr1	3282996	3283544	ER_109	PRDM16	0	0	0
chr1	28994592	28995144	ER_1090	GMEB1	0	0	1
chr8	102500599	102501377	ER_109005	GRHL2	1	0	0
chr8	102503893	102504264	ER_109009	GRHL2	0	0	1
chr1	249168247	249168547	ER_10901	ZNF692	0	0	0
chr8	102504750	102505091	ER_109010	GRHL2	0	0	0
chr8	102506416	102506716	ER_109012	GRHL2	0	0	0
chr8	102507395	102507914	ER_109014	GRHL2	0	0	1
chr8	102520434	102520933	ER_109022	GRHL2	1	0	1
chr8	102526632	102526954	ER_109025	GRHL2	1	1	1
chr8	102550355	102550800	ER_109038	GRHL2	1	0	0
chr8	102803153	102803484	ER_109087	NCALD	0	0	0
chr8	103137248	103137572	ER_109118	MIR5680	0	0	0
chr8	103209713	103210033	ER_109125	RRM2B	0	0	0
chr8	103243520	103243908	ER_109129	RRM2B	1	0	1
chr8	103248918	103249249	ER_109130	RRM2B	1	0	0
chr8	103250530	103250830	ER_109131	RRM2B	0	0	0
chr8	103250846	103251204	ER_109132	RRM2B	0	0	0
chr10	179499	179892	ER_10914	ZMYND11	1	0	0
chr10	180643	180943	ER_10915	ZMYND11	0	0	0
chr8	103379232	103379532	ER_109150	UBR5	0	0	1
chr8	103422872	103423172	ER_109163	UBR5	1	0	1
chr8	103424259	103424559	ER_109164	UBR5	0	0	0
chr8	103425021	103425385	ER_109165	UBR5	0	0	0
chr8	103549577	103549962	ER_109181	ODF1	0	0	0
chr8	103588959	103589377	ER_109184	ODF1	1	1	1
chr8	103662316	103662616	ER_109204	KLF10	0	0	1
chr8	103663991	103664363	ER_109205	KLF10	1	0	0
chr8	103666026	103666380	ER_109207	KLF10	0	0	0
chr8	103667901	103668250	ER_109208	KLF10	0	0	0
chr8	103668666	103668966	ER_109209	KLF10	0	0	1
chr8	103818472	103818772	ER_109239	AZIN1	0	0	0
chr8	103819039	103819375	ER_109240	AZIN1	0	0	0
chr8	103820476	103820800	ER_109241	AZIN1	1	0	1
chr8	103822514	103822995	ER_109242	AZIN1	0	0	0
chr8	103826853	103827279	ER_109245	AZIN1	0	0	0
chr8	103848482	103848782	ER_109249	AZIN1	0	0	0
chr10	352665	353066	ER_10925	DIP2C	1	0	1
chr8	103875041	103875512	ER_109256	AZIN1	0	0	0
chr8	103876357	103876717	ER_109257	AZIN1	0	0	0
chr10	375557	375857	ER_10926	DIP2C	1	0	0
chr8	104033017	104033568	ER_109273	ATP6V1C1	0	0	0
chr8	104059001	104059301	ER_109276	ATP6V1C1	0	0	0
chr8	104156303	104156603	ER_109288	BAALC	0	0	0
chr10	410383	410955	ER_10929	DIP2C	0	0	1
chr8	104223981	104224281	ER_109293	BAALC	1	0	0
chr10	416280	416842	ER_10930	DIP2C	1	1	1
chr8	104309866	104310166	ER_109301	FZD6	0	0	0
chr8	104426816	104427116	ER_109313	DCAF13	0	0	0
chr8	104427234	104427762	ER_109314	SLC25A32	0	0	0
chr8	104510749	104511108	ER_109319	RIMS2	0	0	1
chr8	104513889	104514189	ER_109320	RIMS2	0	0	0
chr8	105338224	105338585	ER_109369	DCSTAMP	1	0	0
chr8	105365309	105365702	ER_109374	DCSTAMP	0	0	0
chr8	105601354	105601743	ER_109396	LRP12	0	0	0
chr10	536794	537313	ER_10943	DIP2C	1	0	0
chr8	106671511	106671811	ER_109433	ZFPM2	0	0	0
chr8	106782881	106783181	ER_109437	ZFPM2	0	0	0
chr10	556888	557436	ER_10944	DIP2C	1	0	0
chr8	107282448	107282748	ER_109453	OXR1	0	0	0
chr8	107669501	107670022	ER_109472	OXR1	0	0	0
chr8	107670566	107670912	ER_109473	OXR1	0	0	0
chr8	107777460	107777760	ER_109478	ABRA	0	0	0
chr10	573234	573545	ER_10948	DIP2C	1	0	1
chr10	579019	579393	ER_10949	DIP2C	1	1	1
chr10	592771	593299	ER_10950	DIP2C	1	0	0
chr8	108314806	108315122	ER_109509	ANGPT1	0	0	0
chr8	109260767	109261102	ER_109574	EIF3E	0	0	0
chr8	109455899	109456272	ER_109582	EMC2	0	0	0
chr10	976483	977018	ER_10964	LARP4B	0	0	0
chr10	1016240	1016819	ER_10965	GTPBP4	1	0	1
chr8	110346245	110346567	ER_109653	ENY2	0	0	0
chr8	110346245	110346567	ER_109653	NUDCD1	0	0	0
chr8	110497460	110497760	ER_109669	PKHD1L1	0	0	0
chr10	1019762	1020115	ER_10967	GTPBP4	1	0	0
chr8	110551480	110551780	ER_109673	EBAG9	0	0	0
chr8	110552195	110552523	ER_109674	EBAG9	0	0	0
chr8	110656078	110656429	ER_109708	SYBU	0	0	0
chr8	110657010	110657320	ER_109709	SYBU	0	0	0
chr10	1094793	1095346	ER_10971	IDI1	0	0	0
chr8	110657957	110658360	ER_109710	SYBU	1	0	0
chr8	110702442	110702784	ER_109711	SYBU	0	0	0
chr8	110703780	110704163	ER_109712	SYBU	1	0	0
chr8	110986605	110986914	ER_109722	KCNV1	1	0	0
chr8	110987839	110988139	ER_109723	KCNV1	0	0	0
chr10	1335697	1336119	ER_10974	ADARB2	1	0	1
chr10	1531445	1531745	ER_10981	ADARB2	0	0	0
chr1	3351094	3351394	ER_110	PRDM16	0	1	0
chr8	116676521	116676939	ER_110006	TRPS1	1	0	0
chr8	116678506	116678983	ER_110007	TRPS1	0	0	0
chr8	116679637	116679937	ER_110008	TRPS1	0	0	0
chr8	116680973	116681342	ER_110009	TRPS1	0	0	1
chr10	3169255	3169555	ER_11003	PFKP	1	0	1
chr10	3173225	3173644	ER_11004	PFKP	1	0	0
chr8	117049777	117050105	ER_110099	LINC00536	0	0	0
chr1	29508567	29508867	ER_1101	SRSF4	0	0	0
chr8	117059659	117059959	ER_110101	LINC00536	0	0	0
chr8	117778675	117778975	ER_110198	UTP23	0	0	0
chr8	118532576	118532876	ER_110229	MED30	0	0	0
chr8	118960056	118960413	ER_110253	EXT1	0	0	0
chr8	118992959	118993259	ER_110258	EXT1	0	1	0
chr8	119123574	119123950	ER_110276	EXT1	0	0	0
chr8	119357802	119358154	ER_110285	SAMD12	0	0	0
chr8	119456366	119456716	ER_110291	SAMD12	0	0	0
chr8	119476376	119476682	ER_110292	SAMD12	0	0	0
chr8	119504143	119504443	ER_110295	SAMD12	0	0	0
chr8	119634015	119634378	ER_110301	SAMD12	0	0	0
chr8	120118643	120119000	ER_110329	COLEC10	0	1	1
chr8	120428830	120429130	ER_110358	NOV	1	0	0
chr8	120844841	120845141	ER_110384	TAF2	0	0	0
chr8	120868060	120868360	ER_110386	DSCC1	0	0	0
chr8	120885387	120885930	ER_110388	DEPTOR	1	0	0
chr8	120886865	120887165	ER_110389	DEPTOR	0	0	0
chr8	121048478	121048852	ER_110399	DEPTOR	0	0	0
chr1	29564097	29564397	ER_1104	PTPRU	0	0	0
chr8	121457280	121457580	ER_110426	MRPL13	0	0	0
chr8	121820799	121821099	ER_110458	SNTB1	0	0	0
chr8	121824254	121824554	ER_110461	SNTB1	0	0	0
chr10	3805166	3805587	ER_11048	KLF6	0	1	0
chr10	3824483	3825046	ER_11051	KLF6	1	0	0
chr10	3825986	3826342	ER_11052	KLF6	0	0	0
chr8	122654373	122654786	ER_110554	HAS2-AS1	1	0	1
chr8	123792281	123792629	ER_110665	ZHX2	0	0	0
chr8	123793407	123793707	ER_110666	ZHX2	0	0	0
chr8	123794436	123794757	ER_110667	ZHX2	0	0	1
chr8	123795541	123796066	ER_110669	ZHX2	1	0	0
chr8	123965935	123966235	ER_110698	ZHX2	0	0	0
chr1	29583844	29584144	ER_1107	PTPRU	1	0	0
chr8	124052518	124052818	ER_110707	DERL1	1	0	0
chr8	124053990	124054326	ER_110708	DERL1	0	0	0
chr8	124084563	124084966	ER_110715	WDR67	0	0	0
chr8	124169093	124169782	ER_110723	WDR67	0	1	1
chr8	124171168	124171468	ER_110724	WDR67	0	1	1
chr8	124172628	124172928	ER_110725	WDR67	1	1	0
chr8	124179711	124180074	ER_110727	FAM83A	1	1	0
chr8	124193498	124193984	ER_110732	FAM83A	1	1	0
chr8	124194626	124194965	ER_110733	FAM83A	1	1	0
chr8	124214991	124215365	ER_110739	FAM83A	0	0	1
chr8	124253517	124253887	ER_110743	C8orf76	0	1	1
chr8	124407765	124408070	ER_110760	ATAD2	0	0	0
chr8	124408612	124409262	ER_110761	ATAD2	0	0	0
chr8	124428689	124428989	ER_110766	WDYHV1	0	0	0
chr8	124498803	124499103	ER_110776	FBXO32	0	0	0
chr8	124529193	124529561	ER_110777	FBXO32	1	0	0
chr8	124540412	124540749	ER_110782	FBXO32	1	0	0
chr8	124553439	124553739	ER_110787	FBXO32	0	0	0
chr8	124553883	124554237	ER_110788	FBXO32	1	0	0
chr8	124750700	124751000	ER_110833	ANXA13	0	0	1
chr8	124778419	124778807	ER_110841	FAM91A1	0	0	0
chr8	124779904	124780249	ER_110842	FAM91A1	0	1	1
chr8	124780573	124780873	ER_110843	FAM91A1	0	0	0
chr1	29598137	29598459	ER_1109	PTPRU	1	0	0
chr8	125053470	125053848	ER_110901	FER1L6	0	0	0
chr8	125150382	125151033	ER_110915	FER1L6	1	0	0
chr8	125383426	125383839	ER_110965	TMEM65	0	0	0
chr8	125384693	125385226	ER_110966	TMEM65	0	0	0
chr8	125486787	125487179	ER_110988	RNF139	0	0	0
chr8	125487615	125487974	ER_110989	RNF139	0	0	0
chr1	3369867	3370340	ER_111	ARHGEF16	1	0	1
chr8	125538933	125539287	ER_111003	TATDN1	1	0	0
chr8	125551057	125551428	ER_111007	TATDN1	0	0	1
chr8	125551057	125551428	ER_111007	NDUFB9	0	0	1
chr8	125575827	125576166	ER_111013	MTSS1	1	0	0
chr8	125590039	125590339	ER_111017	MTSS1	0	0	0
chr8	125699710	125700083	ER_111047	MTSS1	0	0	1
chr8	125738287	125738587	ER_111053	MTSS1	1	0	0
chr8	125739821	125740199	ER_111054	MTSS1	0	0	0
chr8	125741360	125741660	ER_111055	MTSS1	1	0	0
chr8	125743594	125744046	ER_111057	MTSS1	0	0	0
chr10	4889741	4890336	ER_11108	AKR1E2	1	0	0
chr8	125985332	125985677	ER_111133	ZNF572	0	0	0
chr8	125988663	125988963	ER_111135	ZNF572	0	0	0
chr8	126010005	126010478	ER_111143	SQLE	0	0	0
chr8	126011101	126011557	ER_111144	SQLE	0	0	0
chr8	126082161	126082738	ER_111167	KIAA0196	1	1	1
chr8	126103828	126104203	ER_111172	NSMCE2	0	0	0
chr8	126103828	126104203	ER_111172	KIAA0196	0	0	0
chr8	126142249	126142556	ER_111183	NSMCE2	0	0	0
chr8	126153848	126154238	ER_111187	NSMCE2	0	0	0
chr8	126272259	126272597	ER_111222	NSMCE2	1	0	0
chr8	126285385	126285797	ER_111223	NSMCE2	1	0	0
chr8	126341137	126341437	ER_111244	NSMCE2	0	0	1
chr8	126374052	126374352	ER_111255	NSMCE2	0	0	0
chr8	126398383	126398799	ER_111257	NSMCE2	1	1	0
chr8	126442311	126442633	ER_111262	TRIB1	0	0	0
chr8	126443451	126443784	ER_111263	TRIB1	0	0	1
chr8	126446887	126447252	ER_111264	TRIB1	1	0	1
chr10	5538429	5538782	ER_11143	CALML5	1	1	1
chr8	127568612	127568967	ER_111437	FAM84B	0	0	0
chr8	127569891	127570319	ER_111438	FAM84B	0	0	0
chr8	127570773	127571124	ER_111439	FAM84B	0	0	0
chr10	5541352	5541687	ER_11144	CALML5	1	0	0
chr8	127583648	127584004	ER_111447	FAM84B	1	0	0
chr10	5541719	5542019	ER_11145	CALML5	1	0	0
chr10	5587751	5588398	ER_11157	CALML3	1	0	1
chr8	128746186	128746576	ER_111619	MYC	1	0	0
chr8	128747205	128747893	ER_111620	MYC	0	0	0
chr8	128748269	128748690	ER_111621	MYC	0	0	0
chr8	128749871	128750287	ER_111622	MYC	0	0	0
chr8	128750676	128751043	ER_111623	MYC	0	0	0
chr8	128752739	128753039	ER_111624	MYC	1	0	0
chr8	128755166	128755865	ER_111627	MYC	0	0	0
chr8	128772894	128773297	ER_111635	MYC	1	0	0
chr8	128805088	128805482	ER_111646	MIR1204	1	0	0
chr8	128805088	128805482	ER_111646	PVT1	1	0	0
chr8	128806119	128806419	ER_111647	PVT1	0	0	0
chr8	128806119	128806419	ER_111647	MIR1204	0	0	0
chr8	128806815	128807589	ER_111648	PVT1	0	0	0
chr8	128806815	128807589	ER_111648	MIR1204	0	0	0
chr8	128807862	128808236	ER_111649	PVT1	0	0	0
chr8	128807862	128808236	ER_111649	MIR1204	0	0	0
chr8	128810622	128810922	ER_111651	PVT1	0	0	1
chr8	128810622	128810922	ER_111651	MIR1204	0	0	1
chr8	128822403	128822753	ER_111660	MIR1204	1	0	0
chr8	128822403	128822753	ER_111660	PVT1	1	0	0
chr8	128888296	128888613	ER_111691	PVT1	1	0	0
chr8	128911435	128912017	ER_111703	PVT1	1	0	0
chr8	128922343	128922643	ER_111708	PVT1	1	0	0
chr8	128931435	128931774	ER_111713	PVT1	1	0	0
chr8	128962720	128963020	ER_111725	PVT1	1	0	0
chr8	128972367	128972732	ER_111732	PVT1	0	0	0
chr8	128981606	128982033	ER_111738	PVT1	1	0	0
chr8	129004930	129005536	ER_111746	PVT1	0	1	1
chr8	129019991	129020383	ER_111751	PVT1	1	0	0
chr8	129060690	129060990	ER_111761	PVT1	1	0	0
chr8	129061169	129061469	ER_111762	MIR1207	1	0	0
chr10	5702041	5702397	ER_11177	ASB13	1	0	0
chr8	129079099	129079534	ER_111770	PVT1	0	0	1
chr8	129089148	129089519	ER_111774	PVT1	1	0	0
chr8	129103245	129103607	ER_111781	PVT1	1	1	0
chr10	5707955	5708255	ER_11179	ASB13	0	0	0
chr10	5726501	5726858	ER_11181	FAM208B	0	0	0
chr8	129165303	129165621	ER_111812	MIR1208	1	0	0
chr8	129179660	129180022	ER_111819	MIR1208	1	0	0
chr10	5727114	5727691	ER_11182	FAM208B	0	0	0
chr10	5931541	5931841	ER_11193	FBXO18	0	0	0
chr10	5931860	5932160	ER_11194	ANKRD16	0	0	0
chr8	130861081	130861381	ER_111996	FAM49B	0	0	0
chr10	6130731	6131031	ER_11200	RBM17	0	0	0
chr8	130951862	130952162	ER_112000	FAM49B	0	0	0
chr10	6186650	6186950	ER_11201	PFKFB3	0	0	0
chr8	131369474	131370009	ER_112030	ASAP1	0	1	0
chr10	6242533	6243080	ER_11205	PFKFB3	1	0	0
chr10	6244624	6244924	ER_11206	PFKFB3	0	0	0
chr10	6246268	6246568	ER_11207	PFKFB3	0	0	0
chr8	133138275	133138647	ER_112077	KCNQ3	0	0	0
chr8	133687642	133687942	ER_112085	LRRC6	0	0	0
chr8	134080716	134081070	ER_112098	SLA	0	0	0
chr8	134224471	134224833	ER_112110	WISP1	1	1	0
chr8	134230061	134230427	ER_112112	WISP1	1	0	0
chr8	134249814	134250165	ER_112114	NDRG1	1	1	0
chr8	134309291	134310273	ER_112123	NDRG1	0	0	0
chr8	134315411	134315748	ER_112125	NDRG1	0	0	0
chr8	134467649	134467974	ER_112149	ST3GAL1	1	0	0
chr8	134552385	134552770	ER_112159	ST3GAL1	0	0	0
chr8	134576790	134577175	ER_112161	ST3GAL1	1	0	0
chr8	134582577	134583148	ER_112163	ST3GAL1	0	0	0
chr8	134584042	134584342	ER_112164	ST3GAL1	0	0	0
chr8	134585798	134586098	ER_112166	ST3GAL1	1	0	1
chr8	135490722	135491122	ER_112226	ZFAT	1	1	1
chr8	135725095	135725407	ER_112239	ZFAT	0	0	0
chr8	135732753	135733074	ER_112241	ZFAT	1	0	0
chr8	136468903	136469226	ER_112270	KHDRBS3	0	1	0
chr8	139178012	139178312	ER_112294	FAM135B	0	0	0
chr8	139489572	139489926	ER_112299	FAM135B	0	0	0
chr8	139739563	139740042	ER_112304	COL22A1	0	0	0
chr8	139926732	139927032	ER_112309	COL22A1	0	0	0
chr8	140716224	140716524	ER_112334	KCNK9	0	0	0
chr8	140718060	140718360	ER_112335	KCNK9	0	0	0
chr8	141023899	141024297	ER_112360	TRAPPC9	0	0	1
chr8	141057823	141058174	ER_112363	TRAPPC9	0	0	1
chr8	141106946	141107273	ER_112366	TRAPPC9	1	0	0
chr8	141148836	141149189	ER_112371	TRAPPC9	1	0	0
chr8	141248394	141248732	ER_112379	TRAPPC9	1	0	0
chr8	141474362	141474662	ER_112400	TRAPPC9	0	0	0
chr8	141474870	141475170	ER_112401	TRAPPC9	0	0	0
chr8	141521308	141521644	ER_112402	CHRAC1	0	0	0
chr8	141577315	141577615	ER_112403	EIF2C2	0	0	0
chr8	141598985	141599402	ER_112407	EIF2C2	1	0	0
chr8	141629471	141629795	ER_112415	EIF2C2	0	0	0
chr8	141646189	141646567	ER_112417	EIF2C2	0	0	1
chr8	141647591	141647891	ER_112418	EIF2C2	1	0	0
chr10	7311316	7311634	ER_11244	SFMBT2	0	1	1
chr8	142012341	142012641	ER_112449	PTK2	0	0	0
chr8	142028438	142028777	ER_112451	PTK2	1	0	0
chr8	142138332	142138632	ER_112469	DENND3	0	0	0
chr8	142139549	142139849	ER_112470	DENND3	1	1	1
chr8	142156842	142157169	ER_112473	DENND3	1	0	0
chr8	142184972	142185396	ER_112479	DENND3	1	0	1
chr8	142203022	142203385	ER_112480	DENND3	1	0	1
chr8	142238612	142238934	ER_112482	SLC45A4	1	0	1
chr8	142247703	142248043	ER_112484	SLC45A4	1	1	1
chr8	142396813	142397143	ER_112509	GPR20	0	0	1
chr10	7452867	7453167	ER_11252	SFMBT2	0	0	0
chr10	7454557	7454857	ER_11253	SFMBT2	0	1	0
chr8	143254237	143254537	ER_112549	MIR4472-1	0	1	0
chr8	143333318	143333618	ER_112556	TSNARE1	0	0	1
chr8	143395413	143395760	ER_112563	TSNARE1	1	1	1
chr8	143401959	143402309	ER_112565	TSNARE1	0	0	1
chr8	143424508	143424827	ER_112567	TSNARE1	1	0	1
chr8	143481026	143481326	ER_112575	TSNARE1	0	0	0
chr8	143485203	143485530	ER_112577	TSNARE1	0	1	0
chr8	143528960	143529290	ER_112581	BAI1	1	0	0
chr8	143533924	143534224	ER_112582	BAI1	1	0	0
chr8	143591478	143591778	ER_112587	BAI1	0	0	0
chr8	143615154	143615454	ER_112588	BAI1	0	1	0
chr8	143625782	143626082	ER_112589	BAI1	1	1	1
chr8	143627825	143628168	ER_112591	BAI1	0	0	0
chr8	143690473	143690892	ER_112597	ARC	1	1	0
chr8	143695632	143695932	ER_112598	ARC	1	0	0
chr8	143751241	143751627	ER_112603	JRK	0	0	0
chr8	143757436	143757794	ER_112604	PSCA	1	0	1
chr8	143761743	143762244	ER_112607	PSCA	1	0	1
chr8	143763120	143763420	ER_112608	PSCA	1	1	0
chr8	143808379	143808679	ER_112615	THEM6	0	0	0
chr8	143819972	143820387	ER_112617	THEM6	1	0	0
chr8	143820672	143821008	ER_112618	SLURP1	0	0	0
chr8	143823681	143823981	ER_112619	SLURP1	1	1	0
chr8	143851193	143851559	ER_112624	LYNX1	1	1	1
chr8	143867136	143867477	ER_112628	LY6D	1	1	1
chr10	7744843	7745227	ER_11263	ITIH2	0	0	0
chr8	143897244	143897611	ER_112632	GML	1	0	0
chr8	144100281	144100581	ER_112648	LY6E	0	0	0
chr8	144102374	144102757	ER_112650	LY6E	1	0	0
chr8	144120344	144120709	ER_112653	C8orf31	0	1	1
chr8	144129484	144129962	ER_112655	C8orf31	1	1	0
chr8	144152350	144152650	ER_112660	C8orf31	0	0	0
chr8	144242380	144242747	ER_112668	LY6H	0	1	1
chr10	7860062	7860519	ER_11267	TAF3	0	0	0
chr8	144254832	144255132	ER_112671	LY6H	1	0	1
chr8	144309638	144309938	ER_112678	GPIHBP1	0	0	1
chr8	144348512	144348812	ER_112680	GLI4	0	0	0
chr8	144360761	144361220	ER_112684	GLI4	0	0	0
chr8	144363740	144364111	ER_112685	GLI4	1	0	0
chr8	144373174	144373539	ER_112686	ZNF696	0	0	0
chr8	144415989	144416398	ER_112689	TOP1MT	1	0	0
chr8	144417200	144417525	ER_112690	TOP1MT	1	0	1
chr8	144511512	144511812	ER_112701	MAFA	1	0	1
chr8	144543388	144543688	ER_112704	ZC3H3	0	0	1
chr8	144623499	144623799	ER_112712	ZC3H3	0	0	0
chr8	144654944	144655244	ER_112714	C8orf73	1	0	0
chr8	144661610	144661922	ER_112716	EEF1D	1	0	0
chr8	144679422	144679722	ER_112719	EEF1D	0	0	0
chr10	7984711	7985286	ER_11272	TAF3	1	1	0
chr8	144680277	144680577	ER_112720	TIGD5	0	0	0
chr8	144691590	144691890	ER_112722	PYCRL	0	0	0
chr8	144698761	144699074	ER_112723	TSTA3	0	0	0
chr8	144699638	144699954	ER_112724	TSTA3	0	0	0
chr8	144717939	144718265	ER_112725	ZNF623	0	0	0
chr8	144766350	144766650	ER_112729	ZNF707	0	0	0
chr8	144800911	144801217	ER_112732	MAPK15	1	0	0
chr8	144803412	144803712	ER_112734	MAPK15	0	0	1
chr8	144853731	144854031	ER_112744	SCRIB	1	0	0
chr8	144896969	144897379	ER_112748	SCRIB	0	0	0
chr8	144897832	144898228	ER_112749	SCRIB	0	0	0
chr8	144906065	144906378	ER_112750	PUF60	1	0	1
chr8	144911327	144911672	ER_112751	PUF60	0	0	0
chr8	144952734	144953034	ER_112754	EPPK1	1	0	0
chr8	144962880	144963195	ER_112756	EPPK1	0	1	1
chr8	145008040	145008445	ER_112758	PLEC	1	0	1
chr8	145011874	145012220	ER_112760	PLEC	1	0	1
chr8	145013708	145014008	ER_112761	PLEC	1	0	0
chr8	145016248	145016548	ER_112762	PLEC	1	0	0
chr8	145017364	145017682	ER_112763	PLEC	0	0	1
chr8	145020525	145020884	ER_112764	PLEC	1	0	0
chr8	145024855	145025155	ER_112767	PLEC	1	0	0
chr8	145026203	145026572	ER_112768	PLEC	0	0	0
chr8	145028026	145028326	ER_112769	PLEC	0	0	0
chr8	145047708	145048008	ER_112776	PLEC	1	0	0
chr8	145048592	145048911	ER_112777	PLEC	1	1	1
chr8	145049239	145049614	ER_112778	PLEC	1	0	0
chr8	145051123	145051423	ER_112779	PARP10	0	0	0
chr8	145086414	145086732	ER_112784	SPATC1	1	1	1
chr8	145129157	145129457	ER_112790	EXOSC4	0	0	0
chr8	145133301	145133637	ER_112791	EXOSC4	0	0	0
chr8	145137279	145137579	ER_112792	GPAA1	0	0	0
chr8	145150698	145151099	ER_112793	CYC1	1	0	0
chr8	145159667	145159991	ER_112797	MAF1	0	0	0
chr8	145516133	145516484	ER_112803	HSF1	0	0	1
chr8	145580867	145581167	ER_112806	FBXL6	0	0	0
chr8	145596608	145596934	ER_112809	ADCK5	1	0	0
chr8	145597586	145597886	ER_112810	ADCK5	0	0	0
chr8	145598118	145598418	ER_112811	ADCK5	0	0	0
chr8	145633969	145634338	ER_112815	CPSF1	0	0	0
chr8	145638804	145639104	ER_112816	SLC39A4	0	0	0
chr8	145641669	145642049	ER_112817	SLC39A4	1	0	1
chr8	145653347	145654095	ER_112819	VPS28	0	0	0
chr8	145669908	145670208	ER_112822	TONSL	0	0	0
chr8	145675316	145675650	ER_112823	CYHR1	0	0	1
chr8	145690664	145690964	ER_112824	CYHR1	0	0	0
chr8	145703454	145703944	ER_112827	FOXH1	0	0	0
chr8	145721323	145721690	ER_112829	PPP1R16A	1	1	1
chr8	145728596	145728968	ER_112830	GPT	1	1	1
chr8	145733416	145733826	ER_112831	MFSD3	0	0	1
chr8	145735195	145735508	ER_112832	MFSD3	0	0	0
chr8	145754356	145754656	ER_112836	C8orf82	0	0	0
chr8	145978231	145978554	ER_112845	ZNF251	0	0	0
chr8	145980793	145981170	ER_112847	ZNF251	0	0	0
chr8	146012541	146012970	ER_112851	ZNF34	0	0	0
chr8	146017630	146018021	ER_112853	RPL8	0	0	0
chr8	146021047	146021347	ER_112854	ZNF517	0	0	0
chr8	146024034	146024334	ER_112855	ZNF517	0	0	0
chr8	146052698	146052998	ER_112856	ZNF7	0	0	0
chr8	146078214	146078514	ER_112858	COMMD5	0	0	0
chr8	146125388	146125922	ER_112859	ZNF250	0	0	0
chr8	146126824	146127272	ER_112860	ZNF250	0	0	0
chr8	146176088	146176490	ER_112862	ZNF16	0	0	0
chr8	146228140	146228527	ER_112863	ZNF252P-AS1	0	0	0
chr8	146228140	146228527	ER_112863	ZNF252P	0	0	0
chr9	179176	179477	ER_112869	CBWD1	0	0	1
chr10	8095826	8096394	ER_11288	GATA3	0	0	0
chr9	426672	426972	ER_112883	DOCK8	0	1	0
chr9	472737	473043	ER_112885	KANK1	0	0	0
chr10	8097231	8097531	ER_11289	GATA3	0	0	0
chr10	8098956	8099283	ER_11290	GATA3	0	0	0
chr10	8100539	8100921	ER_11291	GATA3	0	0	1
chr9	899558	899858	ER_112913	DMRT1	0	0	1
chr9	998379	998679	ER_112919	DMRT3	1	0	0
chr10	8102932	8103629	ER_11293	GATA3	0	1	1
chr9	2021834	2022183	ER_112952	SMARCA2	0	0	1
chr9	2700350	2700713	ER_112974	KCNV2	0	0	1
chr9	2844027	2844327	ER_112976	KIAA0020	0	0	0
chr9	3525793	3526093	ER_112986	RFX3	0	0	0
chr9	3526705	3527005	ER_112987	RFX3	0	0	1
chr9	4298347	4298746	ER_113012	GLIS3	0	0	0
chr9	4662810	4663126	ER_113025	PPAPDC2	0	0	1
chr9	4803642	4804254	ER_113028	RCL1	1	0	0
chr9	4984126	4984493	ER_113050	JAK2	1	0	0
chr9	5435997	5436322	ER_113061	PLGRKT	1	0	1
chr9	5437677	5438115	ER_113062	PLGRKT	0	0	0
chr9	5450301	5450625	ER_113064	CD274	1	0	0
chr9	6412875	6413175	ER_113096	UHRF2	0	0	0
chr9	6552082	6552468	ER_113098	GLDC	0	0	0
chr9	6703995	6704295	ER_113106	KDM4C	0	0	0
chr9	6715841	6716235	ER_113107	KDM4C	0	0	1
chr9	7799652	7799990	ER_113129	C9orf123	0	0	0
chr9	12774783	12775181	ER_113159	LURAP1L	0	0	0
chr9	14238573	14238952	ER_113236	NFIB	1	0	0
chr9	14320672	14321093	ER_113249	NFIB	0	0	0
chr9	14322222	14322522	ER_113250	NFIB	0	0	0
chr9	15422575	15422927	ER_113291	SNAPC3	0	0	0
chr9	15552903	15553203	ER_113294	CCDC171	0	0	1
chr9	19049156	19049456	ER_113352	RRAGA	0	0	0
chr9	19102834	19103207	ER_113353	HAUS6	0	0	0
chr9	19127369	19127669	ER_113354	PLIN2	0	0	0
chr9	19380125	19380447	ER_113364	RPS6	0	0	0
chr9	19408349	19408649	ER_113367	ACER2	0	0	1
chr9	19409423	19409723	ER_113368	ACER2	0	0	0
chr9	21334964	21335264	ER_113408	KLHL9	0	0	0
chr9	25677412	25677712	ER_113467	TUSC1	0	0	0
chr9	25678329	25678683	ER_113468	TUSC1	0	0	1
chr9	26892717	26893017	ER_113475	CAAP1	0	0	0
chr9	26947309	26947610	ER_113477	PLAA	0	0	0
chr9	26947309	26947610	ER_113477	IFT74	0	0	0
chr9	32526142	32526442	ER_113557	DDX58	0	0	0
chr9	32573008	32573308	ER_113558	NDUFB6	0	0	0
chr9	33024891	33025191	ER_113567	DNAJA1	0	0	0
chr9	33076540	33076840	ER_113572	SMU1	0	0	0
chr9	33167094	33167406	ER_113584	B4GALT1	1	0	0
chr9	33239928	33240228	ER_113595	SPINK4	0	0	0
chr9	33290715	33291105	ER_113599	NFX1	0	0	0
chr9	33443026	33443378	ER_113615	AQP3	1	1	0
chr9	33818138	33818463	ER_113628	UBE2R2	0	0	0
chr9	34049328	34049668	ER_113635	UBAP2	0	0	0
chr9	34316149	34316449	ER_113640	KIF24	0	0	1
chr9	34372740	34373087	ER_113641	KIAA1161	1	1	0
chr9	34376879	34377352	ER_113644	KIAA1161	0	0	1
chr9	34461495	34461887	ER_113646	DNAI1	0	0	0
chr9	34652029	34652481	ER_113656	IL11RA	1	0	1
chr9	34989138	34989438	ER_113661	DNAJB5	0	0	0
chr9	35115879	35116194	ER_113668	FAM214B	0	0	0
chr9	35489618	35489918	ER_113675	RUSC2	0	0	0
chr9	35604660	35605238	ER_113681	TESK1	0	0	1
chr9	35646738	35647038	ER_113682	SIT1	0	0	0
chr9	35657619	35658125	ER_113683	RMRP	0	0	0
chr9	35664977	35665327	ER_113684	ARHGEF39	0	0	1
chr9	35731407	35731768	ER_113689	TLN1	0	0	0
chr9	35732120	35732430	ER_113690	CREB3	0	0	0
chr9	35732120	35732430	ER_113690	TLN1	0	0	0
chr9	35832864	35833164	ER_113695	TMEM8B	1	0	0
chr9	35844437	35844819	ER_113696	TMEM8B	1	0	0
chr9	35905932	35906254	ER_113699	HRCT1	1	0	0
chr9	37120103	37120403	ER_113735	ZCCHC7	0	0	0
chr9	37465104	37465418	ER_113745	ZBTB5	0	0	1
chr9	37592460	37592760	ER_113753	TOMM5	0	0	0
chr9	37746586	37746922	ER_113757	FRMPD1	0	0	0
chr9	37800614	37800914	ER_113761	DCAF10	0	0	0
chr9	37904147	37904447	ER_113763	SLC25A51	0	0	0
chr9	37963968	37964292	ER_113771	SHB	1	0	0
chr9	38025778	38026155	ER_113783	SHB	1	0	0
chr9	38061486	38061837	ER_113789	SHB	1	0	1
chr9	38069331	38069631	ER_113790	SHB	0	0	0
chr9	38069651	38070101	ER_113791	SHB	0	0	0
chr9	38620468	38620871	ER_113817	ANKRD18A	0	0	0
chr9	71660820	71661159	ER_113876	FXN	1	1	1
chr9	71735539	71735886	ER_113880	TJP2	1	0	0
chr9	71737702	71738038	ER_113881	TJP2	0	0	0
chr1	31378870	31379170	ER_1139	SDC3	0	0	0
chr9	72260495	72260833	ER_113910	APBA1	0	0	1
chr9	73027952	73028277	ER_113932	KLF9	0	0	1
chr9	73028812	73029112	ER_113933	KLF9	0	0	1
chr9	73033105	73033484	ER_113934	KLF9	0	0	1
chr9	73034348	73034709	ER_113935	KLF9	0	0	1
chr9	74277936	74278302	ER_113960	TMEM2	0	0	1
chr9	74387059	74387399	ER_113970	TMEM2	0	0	0
chr1	31449741	31450334	ER_1140	PUM1	1	0	0
chr9	74980383	74980683	ER_114008	ZFAND5	0	0	1
chr9	79009208	79009508	ER_114085	RFK	0	0	0
chr9	79073862	79074167	ER_114090	GCNT1	0	0	0
chr1	31464556	31465079	ER_1141	PUM1	0	0	1
chr9	79520911	79521317	ER_114130	PRUNE2	0	0	0
chr9	79629665	79630009	ER_114134	FOXB2	1	1	0
chr9	79793016	79793351	ER_114141	VPS13A	0	0	0
chr9	80072876	80073176	ER_114148	GNA14	0	0	0
chr9	80263185	80263675	ER_114178	GNA14	0	1	0
chr9	80522501	80522874	ER_114201	GNAQ	1	0	0
chr9	80645537	80645852	ER_114216	GNAQ	0	0	1
chr9	80646736	80647036	ER_114217	GNAQ	1	0	0
chr9	82186509	82186919	ER_114284	TLE4	1	0	0
chr9	82188483	82188904	ER_114285	TLE4	0	0	0
chr10	11866796	11867162	ER_11433	C10orf47	1	0	1
chr10	12110394	12110902	ER_11442	DHTKD1	0	0	0
chr9	84202657	84202957	ER_114432	TLE1	1	0	0
chr10	12237816	12238116	ER_11445	CDC123	0	0	0
chr9	84303312	84303677	ER_114454	TLE1	0	0	0
chr9	84304576	84305067	ER_114455	TLE1	0	0	0
chr9	84305401	84305877	ER_114456	TLE1	1	0	0
chr10	12306177	12306477	ER_11447	CDC123	1	0	0
chr9	85676803	85677165	ER_114560	RASEF	0	0	0
chr9	85677682	85678028	ER_114561	RASEF	0	0	0
chr10	12629516	12630169	ER_11458	CAMK1D	0	0	0
chr9	86237898	86238198	ER_114598	IDNK	0	0	0
chr9	86323434	86323820	ER_114601	UBQLN1	0	0	1
chr9	86535467	86535846	ER_114607	KIF27	0	0	1
chr9	86536259	86536559	ER_114608	KIF27	0	0	0
chr9	86571401	86571979	ER_114611	C9orf64	0	0	0
chr9	86594374	86594674	ER_114614	HNRNPK	0	0	0
chr9	86595380	86595804	ER_114615	HNRNPK	0	0	0
chr9	86595380	86595804	ER_114615	RMI1	0	0	0
chr10	12647600	12648087	ER_11462	CAMK1D	1	0	0
chr9	87284618	87284918	ER_114656	NTRK2	0	1	0
chr10	12762274	12762860	ER_11467	CAMK1D	1	0	0
chr9	88555683	88555983	ER_114699	NAA35	0	0	0
chr9	88896984	88897342	ER_114714	ISCA1	0	0	0
chr9	88969294	88969594	ER_114716	ZCCHC6	0	0	0
chr9	90113008	90113365	ER_114769	DAPK1	0	0	1
chr9	90195774	90196377	ER_114780	DAPK1	1	0	1
chr9	90340697	90341145	ER_114792	CTSL1	0	0	0
chr9	90407698	90408009	ER_114797	CTSL3	1	0	1
chr10	13263679	13264048	ER_11480	UCMA	0	1	0
chr9	90589626	90589926	ER_114810	CDK20	0	0	0
chr9	91002917	91003217	ER_114838	SPIN1	0	0	0
chr9	91003826	91004301	ER_114839	SPIN1	0	0	0
chr9	91148782	91149261	ER_114848	NXNL2	0	0	1
chr9	91149922	91150524	ER_114849	NXNL2	0	0	0
chr10	13628617	13629099	ER_11488	PRPF18	0	0	0
chr9	91613864	91614232	ER_114885	S1PR3	1	0	0
chr9	91925556	91926015	ER_114898	CKS2	0	0	0
chr9	91933613	91934082	ER_114899	SECISBP2	0	0	1
chr9	92040494	92040810	ER_114905	SEMA4D	1	0	1
chr9	92219613	92220066	ER_114924	GADD45G	0	0	0
chr9	92220402	92220750	ER_114925	GADD45G	0	0	1
chr9	92221201	92221746	ER_114926	GADD45G	1	0	0
chr10	13749496	13749796	ER_11494	FRMD4A	0	0	0
chr10	13750601	13750955	ER_11495	FRMD4A	1	0	0
chr10	13759922	13760222	ER_11497	FRMD4A	1	0	0
chr1	3376789	3377089	ER_115	ARHGEF16	1	0	0
chr10	13858439	13858861	ER_11501	FRMD4A	0	0	0
chr10	13889925	13890225	ER_11502	FRMD4A	0	0	0
chr9	93563922	93564222	ER_115026	SYK	0	0	0
chr9	93564304	93564604	ER_115027	SYK	0	0	0
chr10	14116291	14116842	ER_11506	FRMD4A	1	0	1
chr9	94123597	94123897	ER_115071	AUH	0	0	0
chr9	94181480	94181803	ER_115074	NFIL3	1	0	1
chr9	94877633	94877970	ER_115100	SPTLC1	0	0	0
chr9	94902568	94902991	ER_115103	LINC00475	1	0	0
chr9	95055825	95056296	ER_115112	IARS	0	0	0
chr9	95087457	95087828	ER_115113	CENPP	0	0	0
chr9	95432344	95432791	ER_115142	IPPK	0	0	0
chr9	95527117	95527484	ER_115151	BICD2	0	0	0
chr9	95571094	95571394	ER_115157	ANKRD19P	0	0	0
chr9	95640074	95640469	ER_115159	ZNF484	0	0	0
chr9	95766460	95766779	ER_115171	FGD3	0	1	1
chr9	95820597	95820897	ER_115176	SUSD3	1	0	1
chr9	95834504	95834841	ER_115179	SUSD3	1	1	1
chr9	95857368	95857828	ER_115182	C9orf89	1	0	0
chr9	95858457	95858757	ER_115183	C9orf89	0	0	0
chr9	95896876	95897179	ER_115192	NINJ1	0	0	0
chr9	96215729	96216091	ER_115219	FAM120AOS	0	0	0
chr9	96221037	96221344	ER_115222	FAM120A	1	0	0
chr9	96328631	96328959	ER_115239	FAM120A	0	0	1
chr9	96361933	96362341	ER_115242	PHF2	1	0	0
chr9	96713344	96713644	ER_115254	BARX1	0	0	0
chr9	96793140	96793863	ER_115258	PTPDC1	0	0	0
chr9	96927931	96928373	ER_115267	MIRLET7A1	0	0	0
chr9	96928855	96929192	ER_115268	MIRLET7A1	0	0	0
chr9	97020390	97020774	ER_115273	ZNF169	0	0	1
chr9	97021353	97021709	ER_115274	ZNF169	0	0	0
chr10	14647327	14647627	ER_11529	FAM107B	0	0	0
chr9	97401330	97401678	ER_115298	FBP1	0	0	1
chr9	97486888	97487199	ER_115305	C9orf3	0	1	1
chr9	97488780	97489156	ER_115306	C9orf3	0	0	0
chr9	97545246	97545806	ER_115310	C9orf3	1	0	0
chr10	14995896	14996196	ER_11534	DCLRE1C	0	0	0
chr9	97758300	97758833	ER_115344	C9orf3	0	1	0
chr9	97810716	97811195	ER_115352	C9orf3	1	0	0
chr9	97856001	97856330	ER_115359	FANCC	1	0	1
chr9	97864790	97865140	ER_115362	FANCC	0	0	1
chr9	98266308	98266674	ER_115388	PTCH1	0	0	0
chr9	98269489	98269789	ER_115389	PTCH1	0	0	0
chr9	98585213	98585722	ER_115411	LINC00476	1	0	0
chr9	98619361	98619742	ER_115413	LINC00476	0	1	0
chr9	98637191	98637491	ER_115415	LINC00476	0	0	0
chr9	98637740	98638040	ER_115416	ERCC6L2	0	0	0
chr9	98638115	98638415	ER_115417	LINC00476	0	0	0
chr9	99179535	99179835	ER_115447	ZNF367	0	0	0
chr9	99213464	99213764	ER_115449	HABP4	0	0	0
chr9	99328632	99328961	ER_115450	CDC14B	0	0	1
chr9	99540264	99540653	ER_115455	ZNF510	0	0	0
chr9	99616726	99617049	ER_115456	ZNF782	0	0	0
chr9	100174070	100174370	ER_115485	TDRD7	0	0	0
chr9	100395500	100395951	ER_115494	NCBP1	0	0	0
chr9	100459659	100459968	ER_115498	XPA	0	0	0
chr10	15600072	15600717	ER_11551	ITGA8	0	0	0
chr9	100684350	100684775	ER_115510	C9orf156	0	0	0
chr9	100745099	100745399	ER_115512	ANP32B	0	0	0
chr9	100746400	100746700	ER_115513	ANP32B	0	0	0
chr9	100747303	100747689	ER_115514	ANP32B	0	0	1
chr9	100818502	100818868	ER_115516	NANS	0	0	0
chr9	100881347	100881911	ER_115524	TRIM14	0	0	0
chr9	100952406	100952756	ER_115536	CORO2A	1	0	1
chr9	101017207	101017507	ER_115548	TBC1D2	0	0	0
chr9	101017925	101018225	ER_115549	TBC1D2	0	0	0
chr10	15898564	15898882	ER_11556	FAM188A	0	0	1
chr9	101218374	101218674	ER_115561	GABBR2	0	1	0
chr9	101569438	101569784	ER_115591	GALNT12	0	0	0
chr10	16478942	16479242	ER_11562	PTER	0	0	0
chr9	102583137	102583437	ER_115642	NR4A3	0	0	0
chr9	102583879	102584238	ER_115643	NR4A3	0	0	0
chr9	102861217	102861560	ER_115657	INVS	0	0	0
chr9	102861217	102861560	ER_115657	ERP44	0	0	0
chr9	103114701	103115001	ER_115670	TEX10	0	0	0
chr9	103173879	103174190	ER_115671	MSANTD3	0	0	0
chr9	103188854	103189154	ER_115672	MSANTD3	0	0	0
chr9	103191661	103191961	ER_115673	MSANTD3	1	0	1
chr9	104160848	104161194	ER_115698	ZNF189	0	0	0
chr9	104160848	104161194	ER_115698	MRPL50	0	0	0
chr9	104296023	104296323	ER_115702	RNF20	0	0	0
chr9	107509743	107510043	ER_115730	NIPSNAP3A	0	0	1
chr9	107688805	107689105	ER_115744	ABCA1	1	0	0
chr10	17165904	17166347	ER_11576	CUBN	0	0	0
chr9	108005318	108005645	ER_115780	SLC44A1	0	0	1
chr9	108006403	108006796	ER_115781	SLC44A1	0	0	1
chr9	108210001	108210301	ER_115795	FSD1L	0	0	0
chr9	108424563	108424904	ER_115799	TAL2	1	0	1
chr10	17243638	17243938	ER_11581	TRDMT1	0	0	0
chr10	17269421	17270024	ER_11583	VIM	0	1	0
chr10	17271684	17271984	ER_11584	VIM	0	0	0
chr10	17272300	17272826	ER_11585	VIM	0	0	0
chr10	17275531	17275831	ER_11586	VIM	0	0	0
chr9	110045078	110045399	ER_115897	RAD23B	0	0	0
chr9	110046179	110046581	ER_115898	RAD23B	0	0	0
chr10	17390518	17391041	ER_11590	ST8SIA6	1	0	0
chr9	110249833	110250133	ER_115925	KLF4	0	0	0
chr9	110252141	110252441	ER_115927	KLF4	0	0	0
chr1	3388133	3388514	ER_116	ARHGEF16	1	1	1
chr10	17685523	17686111	ER_11603	STAM	0	0	1
chr9	111774566	111774917	ER_116047	CTNNAL1	1	0	0
chr9	111882160	111882479	ER_116058	TMEM245	0	0	0
chr10	17715328	17715907	ER_11606	STAM	1	0	0
chr9	112013400	112013702	ER_116064	EPB41L4B	1	0	1
chr9	112078547	112078908	ER_116071	EPB41L4B	1	0	0
chr9	112083323	112083708	ER_116072	EPB41L4B	1	0	0
chr9	112402519	112402867	ER_116106	PALM2	0	0	0
chr9	112913936	112914285	ER_116130	AKAP2	0	1	0
chr9	112970380	112970715	ER_116135	C9orf152	1	0	0
chr9	113017605	113018049	ER_116139	TXN	0	0	0
chr10	18689182	18689733	ER_11614	CACNB2	1	0	0
chr9	113018884	113019184	ER_116140	TXN	0	0	0
chr9	113307997	113308333	ER_116149	SVEP1	0	0	0
chr9	113476619	113477030	ER_116162	MUSK	0	0	0
chr9	113799947	113800285	ER_116175	LPAR1	0	0	0
chr9	113804210	113804596	ER_116176	LPAR1	0	0	0
chr9	114363898	114364232	ER_116192	LRRC37A5P	1	0	0
chr9	114375827	114376165	ER_116194	LRRC37A5P	1	0	0
chr9	114393292	114393630	ER_116197	DNAJC25	0	0	0
chr9	114393292	114393630	ER_116197	DNAJC25-GNG10	0	0	0
chr9	114658782	114659082	ER_116221	UGCG	0	0	0
chr9	114936868	114937213	ER_116267	SUSD1	0	0	0
chr9	114938710	114939010	ER_116268	MIR3134	0	0	0
chr9	115312913	115313257	ER_116304	KIAA1958	1	0	0
chr9	115480295	115480595	ER_116311	INIP	0	0	0
chr9	115513592	115514043	ER_116313	SNX30	0	0	0
chr9	115653123	115653482	ER_116330	SLC46A2	0	0	0
chr9	115913002	115913302	ER_116339	SLC31A2	0	0	0
chr9	115914947	115915296	ER_116340	SLC31A2	1	0	0
chr9	115983379	115983679	ER_116343	FKBP15	0	0	0
chr9	116037605	116037959	ER_116347	PRPF4	0	0	0
chr9	116037605	116037959	ER_116347	CDC26	0	0	0
chr9	116102489	116102812	ER_116352	WDR31	0	0	0
chr9	116111594	116111894	ER_116355	BSPRY	0	0	0
chr9	116143137	116143455	ER_116360	HDHD3	1	0	0
chr9	116163636	116164002	ER_116365	ALAD	1	0	0
chr9	116342867	116343236	ER_116386	RGS3	1	0	1
chr9	116840666	116840966	ER_116413	AMBP	1	0	1
chr9	116861387	116861694	ER_116420	KIF12	1	0	0
chr9	116870233	116870533	ER_116422	KIF12	0	0	0
chr9	116982454	116982772	ER_116436	COL27A1	1	0	0
chr9	117068031	117068331	ER_116440	COL27A1	0	0	0
chr9	117161690	117162049	ER_116447	DFNB31	0	1	0
chr9	117258857	117259157	ER_116452	DFNB31	0	0	1
chr9	117266677	117266977	ER_116455	DFNB31	0	0	1
chr9	117349214	117349572	ER_116470	ATP6V1G1	0	0	0
chr9	117349788	117350088	ER_116471	ATP6V1G1	0	0	0
chr9	117374071	117374394	ER_116473	C9orf91	0	0	1
chr9	119449303	119449603	ER_116540	TRIM32	0	0	0
chr9	119449303	119449603	ER_116540	ASTN2	0	0	0
chr9	123342328	123342938	ER_116579	CDK5RAP2	0	0	0
chr9	123555500	123555800	ER_116607	FBXW2	0	0	0
chr9	123605076	123605548	ER_116611	PSMD5	0	0	0
chr9	123630489	123630789	ER_116613	PHF19	1	0	0
chr9	123836462	123836914	ER_116630	CNTRL	0	0	0
chr9	124132073	124132373	ER_116655	STOM	0	0	0
chr9	124360333	124360753	ER_116667	DAB2IP	0	0	0
chr9	124463414	124463768	ER_116685	DAB2IP	0	0	1
chr9	124496028	124496328	ER_116690	DAB2IP	0	0	1
chr9	124497975	124498312	ER_116691	DAB2IP	1	0	1
chr9	124752904	124753204	ER_116710	TTLL11	0	0	1
chr9	124854843	124855143	ER_116716	TTLL11	0	0	1
chr9	124979962	124980333	ER_116729	LHX6	1	1	0
chr9	125026813	125027162	ER_116733	RBM18	0	0	1
chr9	125026813	125027162	ER_116733	MRRF	0	0	1
chr9	125027575	125027875	ER_116734	MRRF	0	0	1
chr9	125072022	125072355	ER_116738	MRRF	0	0	1
chr9	125227338	125227638	ER_116753	OR1J1	1	0	0
chr9	125590833	125591133	ER_116765	PDCL	0	0	0
chr9	125667591	125668038	ER_116767	RC3H2	1	0	0
chr9	125693648	125693948	ER_116770	ZBTB26	0	0	0
chr9	125703489	125703804	ER_116771	RABGAP1	0	0	0
chr1	32039497	32039797	ER_1168	TINAGL1	1	1	0
chr9	126101228	126101557	ER_116803	CRB2	1	0	0
chr9	126157647	126157947	ER_116811	DENND1A	0	0	0
chr9	126656461	126656761	ER_116829	DENND1A	0	0	0
chr9	126692292	126692657	ER_116830	DENND1A	0	0	0
chr9	127025056	127025385	ER_116851	NEK6	1	0	0
chr9	127148455	127148791	ER_116857	PSMB7	1	0	0
chr9	127155108	127155408	ER_116859	PSMB7	0	1	0
chr9	127177607	127178037	ER_116860	PSMB7	1	0	0
chr9	127215741	127216041	ER_116863	GPR144	0	0	1
chr9	127531916	127532277	ER_116882	NR6A1	0	0	0
chr9	127533504	127533915	ER_116883	NR6A1	0	0	0
chr9	127540016	127540353	ER_116884	OLFML2A	0	0	0
chr9	127624109	127624409	ER_116892	RPL35	0	0	0
chr9	127631258	127631558	ER_116893	ARPC5L	0	0	0
chr9	127905818	127906213	ER_116897	SCAI	1	0	0
chr9	127952048	127952408	ER_116898	PPP6C	0	0	0
chr9	127961606	127962008	ER_116899	RABEPK	0	0	1
chr9	127962476	127962776	ER_116900	RABEPK	0	0	0
chr9	128003410	128003710	ER_116901	HSPA5	0	0	0
chr9	128003838	128004229	ER_116902	HSPA5	0	0	0
chr9	128023821	128024195	ER_116905	GAPVD1	0	0	0
chr10	21358938	21359238	ER_11692	NEBL	0	0	0
chr9	128187635	128187940	ER_116923	MAPKAP1	0	1	1
chr9	128307417	128307744	ER_116950	MAPKAP1	0	0	0
chr9	128469485	128469785	ER_116969	MAPKAP1	0	0	0
chr9	128509630	128509930	ER_116972	PBX3	0	0	1
chr9	128511890	128512192	ER_116973	PBX3	0	0	0
chr9	128649468	128649992	ER_116983	PBX3	0	0	0
chr1	3398747	3399296	ER_117	ARHGEF16	1	1	1
chr9	129089583	129089913	ER_117008	FAM125B	0	0	1
chr9	129100474	129100805	ER_117010	FAM125B	0	0	0
chr9	129266307	129266639	ER_117017	FAM125B	0	0	0
chr9	129376013	129376320	ER_117028	LMX1B	0	0	1
chr9	129377621	129377997	ER_117029	LMX1B	0	1	1
chr9	129433798	129434130	ER_117042	LMX1B	1	1	1
chr9	129436023	129436354	ER_117043	LMX1B	1	0	1
chr9	129452569	129452869	ER_117045	LMX1B	0	0	0
chr9	129829101	129829466	ER_117069	RALGPS1	1	0	0
chr9	129948044	129948374	ER_117080	RALGPS1	0	0	1
chr9	129986517	129986817	ER_117085	RALGPS1	0	0	0
chr9	130007214	130007514	ER_117089	GARNL3	0	0	0
chr9	130186296	130186705	ER_117108	ZNF79	0	0	0
chr9	130213510	130214008	ER_117111	LRSAM1	0	0	0
chr9	130213510	130214008	ER_117111	RPL12	0	0	0
chr9	130292353	130292666	ER_117116	FAM129B	0	0	1
chr9	130329509	130329836	ER_117131	FAM129B	0	0	0
chr9	130484264	130484588	ER_117145	TTC16	1	1	1
chr9	130487106	130487456	ER_117146	TTC16	1	1	0
chr9	130497467	130497806	ER_117147	TOR2A	1	0	0
chr9	130524258	130524602	ER_117150	SH2D3C	1	1	1
chr9	130548109	130548409	ER_117151	CDK9	0	0	0
chr9	130548109	130548409	ER_117151	MIR3960	0	0	0
chr9	130565090	130565390	ER_117154	FPGS	0	0	0
chr9	130608756	130609056	ER_117157	ENG	0	1	1
chr9	130631637	130631942	ER_117160	MIR4672	0	0	1
chr9	130675158	130675497	ER_117163	ST6GALNAC4	1	0	1
chr9	130679234	130679534	ER_117166	ST6GALNAC4	0	0	1
chr9	130680986	130681310	ER_117167	ST6GALNAC4	1	0	1
chr9	130690395	130690735	ER_117169	PIP5KL1	1	0	1
chr9	130692446	130692913	ER_117170	PIP5KL1	1	0	0
chr9	130700018	130700320	ER_117174	DPM2	0	0	0
chr9	130706609	130706909	ER_117175	FAM102A	1	0	0
chr9	130727796	130728104	ER_117181	FAM102A	1	1	1
chr10	21814307	21814607	ER_11719	SKIDA1	0	0	1
chr9	130742946	130743246	ER_117192	FAM102A	0	0	0
chr10	21814753	21815053	ER_11720	SKIDA1	0	0	0
chr10	21816343	21816643	ER_11721	SKIDA1	1	0	0
chr9	130828682	130829009	ER_117216	NAIF1	1	0	1
chr9	130829708	130830008	ER_117217	NAIF1	0	0	0
chr9	130833295	130833645	ER_117219	SLC25A25	0	0	1
chr10	21817877	21818349	ER_11722	SKIDA1	0	0	0
chr9	130953526	130953826	ER_117239	CIZ1	0	0	0
chr9	130955106	130955659	ER_117240	CIZ1	0	0	0
chr9	130965331	130965685	ER_117241	DNM1	1	0	0
chr9	130981030	130981330	ER_117242	DNM1	0	0	1
chr9	131038448	131038748	ER_117244	SWI5	0	0	0
chr9	131057961	131058282	ER_117245	SWI5	1	0	1
chr9	131084726	131085053	ER_117250	COQ4	0	0	0
chr9	131101922	131102316	ER_117252	SLC27A4	1	0	1
chr9	131258081	131258397	ER_117257	ODF2	0	0	1
chr9	131314259	131314559	ER_117259	SPTAN1	0	0	0
chr9	131397679	131398063	ER_117264	WDR34	1	0	0
chr9	131534443	131534798	ER_117273	ZER1	0	0	0
chr9	131549342	131549642	ER_117274	TBC1D13	0	0	0
chr9	131644100	131644457	ER_117284	CCBL1	0	0	0
chr9	131644100	131644457	ER_117284	LRRC8A	0	0	0
chr10	22013381	22013789	ER_11729	MLLT10	0	0	0
chr9	131788825	131789140	ER_117290	SH3GLB2	0	0	1
chr9	131798690	131798990	ER_117292	FAM73B	0	0	0
chr9	131842969	131843269	ER_117294	DOLPP1	0	0	0
chr9	131934253	131934574	ER_117307	IER5L	1	1	1
chr9	131937014	131937314	ER_117308	IER5L	0	0	0
chr9	131937370	131937670	ER_117309	IER5L	0	0	0
chr9	131937993	131938293	ER_117310	IER5L	0	0	0
chr9	131938554	131938887	ER_117311	IER5L	0	0	1
chr9	131940402	131940702	ER_117312	IER5L	0	0	0
chr9	131941189	131941784	ER_117313	IER5L	1	0	0
chr9	132371005	132371355	ER_117374	C9orf50	1	0	1
chr9	132382809	132383109	ER_117378	C9orf50	0	1	0
chr9	132384147	132384493	ER_117379	C9orf50	1	0	1
chr9	132447893	132448288	ER_117384	PRRX2	1	0	0
chr9	132500150	132500565	ER_117386	PTGES	0	1	1
chr9	132648083	132648432	ER_117396	FNBP1	0	0	0
chr9	132803968	132804303	ER_117403	FNBP1	0	0	0
chr9	132816044	132816344	ER_117406	GPR107	0	0	1
chr9	133320143	133320443	ER_117426	ASS1	0	0	0
chr9	133320934	133321234	ER_117427	ASS1	0	0	0
chr9	133327224	133327597	ER_117432	ASS1	1	0	1
chr9	133454666	133454966	ER_117436	FUBP3	0	0	1
chr9	133557814	133558114	ER_117438	PRDM12	0	0	0
chr9	133587829	133588220	ER_117441	ABL1	0	0	0
chr9	133710071	133710371	ER_117448	ABL1	0	0	0
chr10	22291788	22292315	ER_11745	DNAJC1	0	0	1
chr9	133759889	133760204	ER_117454	ABL1	0	0	1
chr9	133803353	133803653	ER_117455	FIBCD1	1	0	0
chr9	133814337	133814688	ER_117459	FIBCD1	0	0	0
chr9	133970204	133970504	ER_117469	AIF1L	1	0	0
chr9	133974376	133974700	ER_117471	AIF1L	1	1	1
chr9	134164903	134165203	ER_117477	PPAPDC3	0	0	0
chr9	134406497	134406797	ER_117497	UCK1	0	0	0
chr1	32171010	32171310	ER_1175	COL16A1	0	1	0
chr9	134422042	134422367	ER_117500	UCK1	0	0	0
chr9	134532891	134533191	ER_117514	RAPGEF1	0	0	0
chr9	134608801	134609240	ER_117524	RAPGEF1	1	0	1
chr9	134616384	134616725	ER_117528	RAPGEF1	0	0	1
chr9	134883724	134884024	ER_117538	MED27	0	1	0
chr9	134955124	134955484	ER_117543	MED27	0	0	0
chr9	135057999	135058328	ER_117545	NTNG2	0	1	1
chr9	135545816	135546116	ER_117566	GTF3C4	0	0	0
chr9	135820309	135820609	ER_117578	TSC1	0	0	1
chr9	135906207	135906507	ER_117580	GTF3C5	0	0	0
chr9	136019714	136020037	ER_117589	RALGDS	1	0	1
chr9	136024759	136025059	ER_117590	RALGDS	0	0	0
chr9	136036355	136036673	ER_117591	GBGT1	1	0	0
chr9	136202900	136203200	ER_117599	SURF6	0	0	0
chr9	136214918	136215218	ER_117600	RPL7A	0	0	0
chr9	136214918	136215218	ER_117600	MED22	0	0	0
chr9	136216093	136216429	ER_117601	SNORD24	0	0	1
chr9	136216093	136216429	ER_117601	RPL7A	0	0	1
chr9	136223625	136223958	ER_117603	SURF2	0	0	0
chr9	136242728	136243028	ER_117604	SURF4	0	0	0
chr10	22605743	22606239	ER_11761	COMMD3	0	0	0
chr9	136328270	136328570	ER_117610	CACFD1	0	1	0
chr9	136726863	136727216	ER_117633	VAV2	1	0	0
chr9	136728378	136728709	ER_117634	VAV2	1	1	1
chr9	136837000	136837469	ER_117650	VAV2	1	0	0
chr9	136856395	136856727	ER_117655	VAV2	0	0	0
chr9	136857179	136857579	ER_117656	VAV2	0	0	0
chr9	136858471	136858771	ER_117657	VAV2	0	0	0
chr9	137029483	137029783	ER_117663	RNU6ATAC	0	0	0
chr9	137215881	137216471	ER_117673	RXRA	1	0	1
chr9	137252760	137253089	ER_117681	RXRA	1	1	1
chr9	137258516	137258927	ER_117685	RXRA	1	1	1
chr9	137279202	137279502	ER_117695	RXRA	1	0	0
chr9	137299198	137299501	ER_117700	RXRA	1	0	1
chr9	137302122	137302482	ER_117702	RXRA	1	1	1
chr9	137598896	137599196	ER_117721	COL5A1	1	0	0
chr9	137688931	137689231	ER_117728	COL5A1	1	0	0
chr9	137692692	137693118	ER_117729	COL5A1	1	0	1
chr10	22882770	22883070	ER_11774	PIP4K2A	1	0	0
chr9	138370733	138371096	ER_117761	PPP1R26	0	0	0
chr9	138391443	138391782	ER_117764	C9orf116	0	0	0
chr9	138392259	138392559	ER_117765	MRPS2	0	0	0
chr9	138452450	138452846	ER_117768	PAEP	1	0	0
chr9	138624757	138625057	ER_117771	KCNT1	0	1	1
chr9	138662205	138662505	ER_117777	KCNT1	0	0	1
chr9	138681477	138681794	ER_117778	KCNT1	0	0	1
chr9	138851863	138852207	ER_117783	UBAC1	0	0	0
chr9	138853128	138853514	ER_117784	UBAC1	1	0	0
[truncated: 11,752 more rows]
