# Supplementary material for: DNA methylation of oestrogen-regulated enhancers defines endocrine sensitivity in breast cancer
Source: Nat Commun. 2015 Jul 14;6:7758. doi: 10.1038/ncomms8758 (PMC4510968; doi:10.1038/ncomms8758)
Supplement: Supplementary Data 2 — Correlation of DNA hypermethylation at ESR1 enhancer loci and differentail gene expression in TCGA breast cohort. [file ncomms8758-s3.xls]

## Sheet: GENE EXP VS DNA METHYLATION
CHR	START	END	NAME	GENE	ChromHMM ENHANCER	HYPERMETHYLATION (>1 PROBE)	LOCATED IN INTRAGENIC REGION	INVERSE CORRELATION BETWEEN METHYLATION AND EXPRESSION IN TCGA	SPEARMANS RHO	CORRELATION P VALUE (P>0.001)	NUMBER OF STATISTICALLY SIGNIFICANT PROBES PER ESR1 BINDING SITE
chr7	27210940	27211286	ER_100307	HOXA-AS4	1	1	1	0	n/a	n/a	n/a
chr7	43288514	43288831	ER_100892	HECW1	1	1	1	0	n/a	n/a	n/a
chr7	44224085	44224425	ER_100934	GCK	1	1	1	0	n/a	n/a	n/a
chr7	47611478	47611980	ER_101074	TNS3	1	1	1	0	n/a	n/a	n/a
chr7	55620324	55620676	ER_101291	VOPP1	1	1	1	0	n/a	n/a	n/a
chr7	73866691	73867043	ER_101653	GTF2IRD1	1	1	0	0	n/a	n/a	n/a
chr7	74020804	74021327	ER_101674	GTF2IRD1	1	1	0	0	n/a	n/a	n/a
chr7	74024605	74024980	ER_101675	GTF2IRD1	1	1	0	1	-0.33558	3.572e-13	1
chr7	75279353	75279713	ER_101692	HIP1	1	1	1	0	n/a	n/a	n/a
chr7	75362309	75362707	ER_101699	HIP1	1	1	1	1	-0.259586	2.59613e-08	1
chr1	223854199	223854500	ER_10205	CAPN8	1	1	0	1	-0.510875	2.76914e-31	1
chr7	87855579	87855879	ER_102057	SRI	1	1	1	0	n/a	n/a	n/a
chr1	224400118	224400678	ER_10231	NVL	1	1	1	0	n/a	n/a	n/a
chr7	98989800	98990147	ER_102479	ARPC1B	1	1	1	0	n/a	n/a	n/a
chr7	99719664	99719969	ER_102522	CNPY4	1	1	1	0	n/a	n/a	n/a
chr7	100463589	100463889	ER_102585	SLC12A9	1	1	1	0	n/a	n/a	n/a
chr7	100464090	100464390	ER_102586	SLC12A9	1	1	1	0	n/a	n/a	n/a
chr7	100769916	100770235	ER_102602	SERPINE1	1	1	0	0	n/a	n/a	n/a
chr7	100800324	100800624	ER_102605	AP1S1	1	1	1	1	-0.30843	2.87107e-11	1
chr7	101017180	101017480	ER_102622	EMID2	1	1	1	0	0.325866	1.36233e-12	1
chr7	101180514	101180818	ER_102635	EMID2	1	1	1	0	0.471144	3.03374e-26	1
chr7	101273902	101274202	ER_102645	MYL10	1	1	0	0	n/a	n/a	n/a
chr7	101768479	101768882	ER_102709	CUX1	1	1	1	0	n/a	n/a	n/a
chr7	101959130	101959535	ER_102722	SH2B2	1	1	1	1	-0.285866	7.82483e-10	1
chr7	102080614	102081003	ER_102733	ORAI2	1	1	1	1	-0.185274	7.91545e-05	1
chr7	105313870	105314183	ER_102843	ATXN7L1	1	1	1	0	n/a	n/a	n/a
chr1	27240488	27241066	ER_1029	NR0B2	1	1	1	1	-0.224803	1.45501e-06	1
chr7	107886705	107887046	ER_103011	NRCAM	1	1	1	0	n/a	n/a	n/a
chr1	228598287	228598587	ER_10389	TRIM17	1	1	1	1	-0.249439	8.24599e-08	1
chr7	138560635	138560935	ER_104150	KIAA1549	1	1	1	0	n/a	n/a	n/a
chr7	139345059	139345423	ER_104192	HIPK2	1	1	1	1	-0.216367	3.82399e-06	1
chr7	140206668	140207069	ER_104247	DENND2A	1	1	0	0	n/a	n/a	n/a
chr7	143106427	143106737	ER_104387	EPHA1-AS1	1	1	1	0	n/a	n/a	n/a
chr7	144104415	144104715	ER_104415	NOBOX	1	1	1	0	n/a	n/a	n/a
chr7	148901363	148901733	ER_104483	ZNF282	1	1	1	0	n/a	n/a	n/a
chr7	149569864	149570164	ER_104518	ATP6V0E2	1	1	1	0	n/a	n/a	n/a
chr7	151418719	151419146	ER_104616	PRKAG2	1	1	1	0	n/a	n/a	n/a
chr7	151424787	151425151	ER_104617	PRKAG2	1	1	1	0	n/a	n/a	n/a
chr7	151442252	151442633	ER_104619	PRKAG2	1	1	1	0	n/a	n/a	n/a
chr7	151493516	151493829	ER_104624	PRKAG2	1	1	1	0	n/a	n/a	n/a
chr7	151553656	151553979	ER_104631	PRKAG2	1	1	1	0	n/a	n/a	n/a
chr7	155600847	155601325	ER_104760	SHH	1	1	1	0	n/a	n/a	n/a
chr1	230882258	230882814	ER_10488	CAPN9	1	1	0	1	-0.512611	1.60948e-31	4
chr7	157069948	157070302	ER_104899	UBE3C	1	1	0	0	n/a	n/a	n/a
chr7	157916425	157916765	ER_104936	PTPRN2	1	1	1	1	-0.190965	4.5562e-05	1
chr1	230895945	230896482	ER_10494	CAPN9	1	1	1	1	-0.361156	2.60574e-15	1
chr1	231113407	231113970	ER_10502	TTC13	1	1	1	1	-0.215328	4.263e-06	1
chr8	1946769	1947125	ER_105037	KBTBD11	1	1	1	0	n/a	n/a	n/a
chr8	17394868	17395391	ER_105282	SLC7A2	1	1	1	1	-0.584123	0	3
chr8	21948482	21948782	ER_105469	FAM160B2	1	1	1	1	-0.316481	8.22104e-12	1
chr8	28223166	28223486	ER_105673	ZNF395	1	1	1	1	-0.30437	5.3156e-11	1
chr1	28012971	28013583	ER_1057	IFI6	1	1	0	0	n/a	n/a	n/a
chr8	37700545	37700845	ER_105921	GPR124	1	1	1	0	n/a	n/a	n/a
chr8	48739114	48739414	ER_106145	PRKDC	1	1	1	0	n/a	n/a	n/a
chr8	56791360	56791707	ER_106342	LYN	1	1	0	0	0.405381	0	2
chr8	62567898	62568253	ER_106497	ASPH	1	1	1	1	-0.174035	0.000211725	1
chr8	67425037	67425360	ER_106600	C8orf46	1	1	1	1	-0.446494	1.96242e-23	1
chr8	74002442	74002818	ER_106800	SBSPON	1	1	1	0	n/a	n/a	n/a
chr8	90772144	90772507	ER_107685	RIPK2	1	1	1	0	n/a	n/a	n/a
chr8	98881668	98882017	ER_108508	MATN2	1	1	1	1	-0.199716	2.05104e-05	1
chr8	101017572	101017872	ER_108722	RGS22	1	1	1	1	-0.424259	4.35447e-21	1
chr1	246868690	246869132	ER_10884	SCCPDH	1	1	0	1	-0.64751	0	1
chr1	249106283	249106588	ER_10898	SH3BP5L	1	1	1	0	n/a	n/a	n/a
chr8	102526632	102526954	ER_109025	GRHL2	1	1	1	1	-0.470256	0	1
chr8	103588959	103589377	ER_109184	ODF1	1	1	0	0	n/a	n/a	n/a
chr10	416280	416842	ER_10930	DIP2C	1	1	1	1	-0.266239	1.1071e-08	1
chr10	579019	579393	ER_10949	DIP2C	1	1	1	1	-0.19069	4.82507e-05	1
chr8	124172628	124172928	ER_110725	WDR67	1	1	0	0	n/a	n/a	n/a
chr8	124179711	124180074	ER_110727	FAM83A	1	1	0	1	-0.372495	2.93604e-16	1
chr8	124193498	124193984	ER_110732	FAM83A	1	1	1	1	-0.433672	4.64354e-22	1
chr8	124194626	124194965	ER_110733	FAM83A	1	1	1	1	-0.211482	6.03929e-06	1
chr8	126082161	126082738	ER_111167	KIAA0196	1	1	1	1	-0.361311	3.0008e-15	1
chr8	126398383	126398799	ER_111257	NSMCE2	1	1	0	0	n/a	n/a	n/a
chr10	5538429	5538782	ER_11143	CALML5	1	1	0	1	-0.271567	5.50224e-09	1
chr8	129103245	129103607	ER_111781	PVT1	1	1	1	1	-0.353359	1.45588e-14	1
chr8	134224471	134224833	ER_112110	WISP1	1	1	1	0	n/a	n/a	n/a
chr8	134249814	134250165	ER_112114	NDRG1	1	1	1	0	n/a	n/a	n/a
chr8	135490722	135491122	ER_112226	ZFAT	1	1	1	0	n/a	n/a	n/a
chr8	142139549	142139849	ER_112470	DENND3	1	1	1	1	-0.208633	8.48193e-06	1
chr8	142247703	142248043	ER_112484	SLC45A4	1	1	1	1	-0.189463	5.40406e-05	2
chr8	143395413	143395760	ER_112563	TSNARE1	1	1	1	1	-0.175513	0.000186653	1
chr8	143625782	143626082	ER_112589	BAI1	1	1	1	0	n/a	n/a	n/a
chr8	143690473	143690892	ER_112597	ARC	1	1	0	0	n/a	n/a	n/a
chr8	143763120	143763420	ER_112608	PSCA	1	1	1	0	n/a	n/a	n/a
chr8	143823681	143823981	ER_112619	SLURP1	1	1	1	1	-0.621291	2.14036e-49	4
chr8	143851193	143851559	ER_112624	LYNX1	1	1	1	1	-0.204417	1.29375e-05	1
chr8	143867136	143867477	ER_112628	LY6D	1	1	1	0	n/a	n/a	n/a
chr8	144129484	144129962	ER_112655	C8orf31	1	1	1	0	0.206691	9.86107e-06	1
chr10	7984711	7985286	ER_11272	TAF3	1	1	1	0	n/a	n/a	n/a
chr8	145048592	145048911	ER_112777	PLEC	1	1	1	1	-0.233519	5.8926e-07	1
chr8	145086414	145086732	ER_112784	SPATC1	1	1	1	1	-0.279789	1.54356e-09	1
chr8	145721323	145721690	ER_112829	PPP1R16A	1	1	0	1	-0.166529	0.000395527	1
chr8	145728596	145728968	ER_112830	GPT	1	1	0	1	-0.510989	0	1
chr9	33443026	33443378	ER_113615	AQP3	1	1	1	1	-0.375082	1.00675e-16	1
chr9	34372740	34373087	ER_113641	KIAA1161	1	1	1	1	-0.200057	1.98428e-05	1
chr9	71660820	71661159	ER_113876	FXN	1	1	1	0	n/a	n/a	n/a
chr9	79629665	79630009	ER_114134	FOXB2	1	1	0	0	n/a	n/a	n/a
chr9	95834504	95834841	ER_115179	SUSD3	1	1	1	1	-0.290895	3.83898e-10	1
chr1	3388133	3388514	ER_116	ARHGEF16	1	1	1	0	n/a	n/a	n/a
chr9	124979962	124980333	ER_116729	LHX6	1	1	1	0	0.267575	9.30418e-09	2
chr1	32039497	32039797	ER_1168	TINAGL1	1	1	0	1	-0.323892	2.50852e-12	1
chr1	3398747	3399296	ER_117	ARHGEF16	1	1	0	1	-0.482192	0	2
chr9	129433798	129434130	ER_117042	LMX1B	1	1	1	1	-0.571088	0	1
chr9	130484264	130484588	ER_117145	TTC16	1	1	1	0	n/a	n/a	n/a
chr9	130487106	130487456	ER_117146	TTC16	1	1	1	0	n/a	n/a	n/a
chr9	130524258	130524602	ER_117150	SH2D3C	1	1	1	0	0.368556	6.03173e-16	1
chr9	130727796	130728104	ER_117181	FAM102A	1	1	1	0	n/a	n/a	n/a
chr9	131934253	131934574	ER_117307	IER5L	1	1	0	0	n/a	n/a	n/a
chr9	133974376	133974700	ER_117471	AIF1L	1	1	1	0	n/a	n/a	n/a
chr9	136728378	136728709	ER_117634	VAV2	1	1	1	1	-0.239046	3.12752e-07	1
chr9	137252760	137253089	ER_117681	RXRA	1	1	1	1	-0.244453	1.65813e-07	1
chr9	137258516	137258927	ER_117685	RXRA	1	1	1	1	-0.224301	1.63893e-06	1
chr9	137302122	137302482	ER_117702	RXRA	1	1	1	0	n/a	n/a	n/a
chr9	138997255	138997607	ER_117799	C9orf69	1	1	0	0	n/a	n/a	n/a
chr9	139069147	139069469	ER_117809	LHX3	1	1	0	0	n/a	n/a	n/a
chr9	139734802	139735102	ER_117864	RABL6	1	1	1	0	n/a	n/a	n/a
chr9	139949038	139949338	ER_117897	ENTPD2	1	1	0	1	-0.367248	8.20733e-16	2
chr9	140188799	140189099	ER_117923	NRARP	1	1	0	0	n/a	n/a	n/a
chr9	140374065	140374394	ER_117940	PNPLA7	1	1	1	1	-0.22758	1.14457e-06	1
chr9	140408341	140408692	ER_117943	PNPLA7	1	1	1	0	n/a	n/a	n/a
chr10	24496562	24497177	ER_11835	KIAA1217	1	1	1	1	-0.283127	1.14663e-09	1
chrX	16889511	16889834	ER_118379	RBBP7	1	1	0	1	-0.328262	1.22453e-12	1
chrX	18708777	18709167	ER_118438	PPEF1	1	1	1	1	-0.267655	9.20712e-09	2
chrX	40007163	40007510	ER_118823	BCOR	1	1	1	0	n/a	n/a	n/a
chr1	32404117	32404574	ER_1191	PTP4A2	1	1	0	0	n/a	n/a	n/a
chrX	133792539	133792870	ER_120294	PLAC1	1	1	0	1	-0.351897	1.45445e-14	1
chr10	30316774	30317298	ER_12062	KIAA1462	1	1	1	0	n/a	n/a	n/a
chrX	153586498	153586870	ER_120632	FLNA	1	1	1	0	n/a	n/a	n/a
chr1	3471648	3472248	ER_122	MEGF6	1	1	1	0	0.163319	0.000512684	1
chr1	37321565	37322055	ER_1299	GRIK3	1	1	1	0	0.530788	4.53213e-34	1
chr1	931045	931617	ER_13	HES4	1	1	0	0	n/a	n/a	n/a
chr1	37503121	37503497	ER_1301	GRIK3	1	1	0	1	-0.292809	2.397e-10	1
chr10	71213510	71214074	ER_13175	TSPAN15	1	1	1	1	-0.424739	3.89108e-21	1
chr10	72202041	72202482	ER_13208	NODAL	1	1	0	0	0.155022	0.000969159	1
chr10	73828553	73829113	ER_13269	SPOCK2	1	1	1	0	0.440229	0	1
chr10	74020315	74020712	ER_13281	DDIT4	1	1	0	1	-0.428856	0	1
chr10	74021102	74021625	ER_13282	DDIT4	1	1	0	0	0.19313	3.84302e-05	1
chr1	3614361	3614966	ER_133	TP73	1	1	1	0	0.428857	0	1
chr10	76858883	76859398	ER_13395	DUSP13	1	1	1	1	-0.374994	1.79367e-16	6
chr10	77872231	77872922	ER_13427	C10orf11	1	1	1	0	0.19237	4.12673e-05	2
chr10	82189362	82189690	ER_13657	FAM213A	1	1	1	0	n/a	n/a	n/a
chr10	88475369	88475919	ER_13815	LDB3	1	1	1	1	-0.204578	1.27322e-05	1
chr10	88703091	88703639	ER_13821	MMRN2	1	1	1	0	n/a	n/a	n/a
chr10	95228052	95228774	ER_14079	MYOF	1	1	1	1	-0.293782	2.53507e-10	1
chr10	99331269	99331862	ER_14202	UBTD1	1	1	0	1	-0.162973	0.000527081	1
chr10	102792785	102793085	ER_14340	SFXN3	1	1	1	1	-0.550035	0	1
chr10	105238778	105239360	ER_14449	CALHM3	1	1	1	1	-0.200511	1.82534e-05	4
chr10	112259180	112259480	ER_14629	DUSP5	1	1	1	1	-0.476044	0	1
chr1	42420202	42420763	ER_1481	HIVEP3	1	1	1	0	n/a	n/a	n/a
chr10	119102102	119102657	ER_14914	PDZD8	1	1	1	0	n/a	n/a	n/a
chr10	121079102	121079402	ER_15001	GRK5	1	1	1	0	n/a	n/a	n/a
chr10	121415148	121415773	ER_15018	BAG3	1	1	1	1	-0.449812	0	1
chr10	123900770	123901156	ER_15113	TACC2	1	1	1	1	-0.165628	0.000425606	1
chr10	124888975	124889540	ER_15133	HMX3	1	1	0	0	n/a	n/a	n/a
chr10	126211691	126211991	ER_15194	LHPP	1	1	1	0	n/a	n/a	n/a
chr10	126315723	126316102	ER_15199	FAM53B	1	1	1	1	-0.247233	1.18974e-07	1
chr10	126700346	126700820	ER_15221	CTBP2	1	1	1	1	-0.2674	9.51812e-09	1
chr1	44300618	44300993	ER_1532	ST3GAL3	1	1	1	1	-0.20398	1.35099e-05	1
chr10	128606764	128607329	ER_15340	DOCK1	1	1	1	1	-0.286907	6.76003e-10	1
chr10	134079116	134079490	ER_15434	STK32C	1	1	1	0	n/a	n/a	n/a
chr10	134224980	134225280	ER_15443	PWWP2B	1	1	1	1	-0.185156	7.99969e-05	2
chr10	134261296	134261809	ER_15450	C10orf91	1	1	1	1	-0.370355	4.46339e-16	3
chr10	134332284	134332680	ER_15463	INPP5A	1	1	0	1	-0.161112	0.000611156	2
chr10	134346912	134347484	ER_15465	INPP5A	1	1	0	0	n/a	n/a	n/a
chr10	134420347	134420647	ER_15478	INPP5A	1	1	1	1	-0.177055	0.000163475	1
chr10	134498671	134499284	ER_15480	INPP5A	1	1	1	1	-0.207945	9.09185e-06	1
chr10	134728825	134729477	ER_15487	TTC40	1	1	1	0	n/a	n/a	n/a
chr10	134729867	134730225	ER_15488	TTC40	1	1	1	0	n/a	n/a	n/a
chr10	135178534	135178842	ER_15502	ECHS1	1	1	1	0	n/a	n/a	n/a
chr10	135337035	135337690	ER_15505	CYP2E1	1	1	0	0	0.293689	2.56917e-10	1
chr11	569384	569784	ER_15531	MIR210HG	1	1	0	0	n/a	n/a	n/a
chr11	849066	849366	ER_15551	TSPAN4	1	1	1	0	0.165317	0.000436466	2
chr11	1224796	1225357	ER_15568	MUC5B	1	1	0	0	n/a	n/a	n/a
chr11	1275364	1275883	ER_15574	MUC5B	1	1	1	0	0.374119	1.36781e-16	2
chr11	1460055	1460355	ER_15581	BRSK2	1	1	1	0	0.22708	1.13056e-06	1
chr11	1507075	1507659	ER_15583	MOB2	1	1	1	1	-0.155897	0.000917668	1
chr11	1777371	1777938	ER_15595	CTSD	1	1	1	1	-0.389507	0	1
chr11	1990361	1990661	ER_15612	MRPL23	1	1	0	0	n/a	n/a	n/a
chr11	2004135	2004733	ER_15613	MRPL23-AS1	1	1	1	0	n/a	n/a	n/a
chr11	2011314	2011614	ER_15617	MRPL23-AS1	1	1	0	0	n/a	n/a	n/a
chr11	2181411	2181715	ER_15620	INS	1	1	1	0	n/a	n/a	n/a
chr11	2181411	2181715	ER_15620	INS-IGF2	1	1	1	0	n/a	n/a	n/a
chr11	2212159	2212517	ER_15626	MIR4686	1	1	0	0	n/a	n/a	n/a
chr11	2431263	2431688	ER_15638	TRPM5	1	1	1	0	n/a	n/a	n/a
chr11	10764241	10764827	ER_15808	CTR9	1	1	0	1	-0.483304	0	1
chr11	12309323	12309637	ER_15849	MICALCL	1	1	1	0	0.262836	1.71706e-08	1
chr11	18616740	18617317	ER_16065	SPTY2D1-AS1	1	1	0	0	n/a	n/a	n/a
chr11	20063465	20064029	ER_16131	NAV2	1	1	1	0	n/a	n/a	n/a
chr11	33744676	33745230	ER_16397	CD59	1	1	1	1	-0.304314	5.36089e-11	2
chr11	45928675	45929091	ER_16775	C11orf94	1	1	1	0	n/a	n/a	n/a
chr11	46373841	46374290	ER_16803	DGKZ	1	1	1	1	-0.292582	3.01408e-10	1
chr11	61466759	61467374	ER_17096	DAGLA	1	1	1	1	-0.222109	2.07767e-06	1
chr11	62437396	62437722	ER_17173	C11orf48	1	1	1	1	-0.162346	0.000554124	2
chr11	62647962	62648262	ER_17194	SLC3A2	1	1	1	0	n/a	n/a	n/a
chr11	62690015	62690315	ER_17200	CHRM1	1	1	0	0	n/a	n/a	n/a
chr11	64007699	64008267	ER_17271	FKBP2	1	1	0	1	-0.155263	0.000963309	1
chr11	64034904	64035204	ER_17276	PLCB3	1	1	1	1	-0.229382	9.37378e-07	2
chr11	64053773	64054355	ER_17285	GPR137	1	1	1	0	n/a	n/a	n/a
chr11	64322980	64323660	ER_17306	SLC22A11	1	1	1	0	n/a	n/a	n/a
chr11	64618305	64618873	ER_17326	EHD1	1	1	0	0	n/a	n/a	n/a
chr11	65121625	65122198	ER_17368	TIGD3	1	1	0	0	n/a	n/a	n/a
chr11	65548866	65549271	ER_17431	AP5B1	1	1	0	0	n/a	n/a	n/a
chr11	65582282	65582857	ER_17439	OVOL1	1	1	0	1	-0.282988	1.16898e-09	1
chr11	66659547	66660139	ER_17525	PC	1	1	1	0	n/a	n/a	n/a
chr11	67165633	67165963	ER_17593	PPP1CA	1	1	1	0	n/a	n/a	n/a
chr11	67186225	67186704	ER_17595	CARNS1	1	1	1	0	n/a	n/a	n/a
chr11	67810737	67811051	ER_17643	TCIRG1	1	1	1	0	n/a	n/a	n/a
chr11	67914354	67914874	ER_17656	SUV420H1	1	1	0	1	-0.287098	6.58088e-10	1
chr11	69061731	69062031	ER_17743	MYEOV	1	1	1	1	-0.161571	0.000580565	1
chr11	69515571	69515871	ER_17789	FGF19	1	1	1	0	n/a	n/a	n/a
chr11	70917115	70917490	ER_17848	SHANK2	1	1	1	1	-0.315797	9.15588e-12	3
chr11	71276995	71277590	ER_17878	KRTAP5-10	1	1	1	0	n/a	n/a	n/a
chr11	73000242	73000542	ER_17968	P2RY6	1	1	1	0	0.351071	2.24479e-14	1
chr11	76371803	76372137	ER_18134	LRRC32	1	1	1	0	0.228163	1.07319e-06	2
chr1	59058083	59058687	ER_1844	TACSTD2	1	1	0	0	n/a	n/a	n/a
chr11	85468982	85469571	ER_18506	SYTL2	1	1	1	1	-0.459623	0	3
chr1	6330275	6330725	ER_187	ACOT7	1	1	1	0	n/a	n/a	n/a
chr11	117300693	117300993	ER_19145	DSCAML1	1	1	1	0	n/a	n/a	n/a
chr11	118013408	118013932	ER_19187	SCN4B	1	1	1	0	0.16678	0.000387521	1
chr1	6445555	6445855	ER_192	ACOT7	1	1	1	1	-0.346508	3.85637e-14	1
chr11	118758401	118758701	ER_19225	CXCR5	1	1	1	0	0.327605	1.01939e-12	1
chr11	119994594	119994894	ER_19291	TRIM29	1	1	1	0	n/a	n/a	n/a
chr11	119995602	119996221	ER_19292	TRIM29	1	1	1	0	n/a	n/a	n/a
chr11	120106109	120106716	ER_19293	POU2F3	1	1	0	1	-0.250931	7.60457e-08	1
chr12	2021757	2022057	ER_19684	CACNA2D4	1	1	1	0	n/a	n/a	n/a
chr12	48340415	48340727	ER_21318	TMEM106C	1	1	0	1	-0.343578	8.83065e-14	1
chr12	48396469	48396769	ER_21327	COL2A1	1	1	1	0	n/a	n/a	n/a
chr12	49759304	49759746	ER_21394	SPATS2	1	1	0	0	n/a	n/a	n/a
chr12	51236349	51236665	ER_21514	TMPRSS12	1	1	0	1	-0.385064	2.35676e-17	3
chr12	52542519	52542858	ER_21611	KRT80	1	1	0	1	-0.278961	2.03454e-09	1
chr12	52579425	52579733	ER_21620	KRT80	1	1	1	1	-0.156387	0.000883714	1
chr12	53300210	53300676	ER_21729	KRT8	1	1	1	1	-0.358091	5.78223e-15	1
chr12	53552932	53553480	ER_21786	CSAD	1	1	1	1	-0.462319	0	1
chr12	56123942	56124242	ER_21950	CD63	1	1	0	0	n/a	n/a	n/a
chr12	56652692	56653098	ER_22003	ANKRD52	1	1	0	0	n/a	n/a	n/a
chr12	57559601	57559901	ER_22058	LRP1	1	1	1	0	n/a	n/a	n/a
chr12	58160686	58160986	ER_22088	CYP27B1	1	1	1	1	-0.255598	4.28052e-08	2
chr12	58209624	58209992	ER_22094	AVIL	1	1	1	0	n/a	n/a	n/a
chr12	63193501	63193816	ER_22367	PPM1H	1	1	1	1	-0.167031	0.000379657	1
chr12	65043934	65044256	ER_22510	RASSF3	1	1	1	0	n/a	n/a	n/a
chr12	65066737	65067037	ER_22517	RASSF3	1	1	1	0	n/a	n/a	n/a
chr12	68633903	68634289	ER_22744	IL22	1	1	0	0	0.171194	0.00026384	1
chr1	7705733	7706033	ER_240	CAMTA1	1	1	1	0	n/a	n/a	n/a
chr12	103344027	103344491	ER_24357	ASCL1	1	1	0	0	n/a	n/a	n/a
chr12	109162594	109162897	ER_24689	SSH1	1	1	0	0	n/a	n/a	n/a
chr12	111029308	111029650	ER_24787	PPTC7	1	1	0	0	n/a	n/a	n/a
chr12	111840744	111841077	ER_24815	SH2B3	1	1	0	0	0.375424	8.97389e-17	3
chr12	112207002	112207577	ER_24835	ALDH2	1	1	1	0	n/a	n/a	n/a
chr12	113547314	113547643	ER_24903	RASAL1	1	1	1	0	0.398144	1.51701e-18	1
chr12	117471560	117471860	ER_25133	FBXW8	1	1	0	1	-0.35104	1.70062e-14	1
chr12	120703585	120704001	ER_25278	PXN	1	1	0	0	n/a	n/a	n/a
chr12	122019200	122019628	ER_25371	KDM2B	1	1	0	1	-0.156985	0.0008439	1
chr12	122458756	122459117	ER_25409	BCL7A	1	1	0	1	-0.226143	1.3405e-06	2
chr12	123446240	123446640	ER_25491	ABCB9	1	1	1	1	-0.18863	5.83395e-05	1
chr12	123449086	123449400	ER_25493	ABCB9	1	1	1	1	-0.416828	0	1
chr12	124844847	124845161	ER_25578	NCOR2	1	1	1	1	-0.158414	0.000755335	2
chr12	124879925	124880326	ER_25592	NCOR2	1	1	1	1	-0.219796	2.66153e-06	3
chr12	125004808	125005149	ER_25616	NCOR2	1	1	1	1	-0.173397	0.000223506	1
chr12	131438531	131438856	ER_25787	GPR133	1	1	1	0	n/a	n/a	n/a
chr12	131622396	131622696	ER_25800	GPR133	1	1	1	0	0.383647	0	2
chr12	132285353	132285666	ER_25837	SFSWAP	1	1	0	0	n/a	n/a	n/a
chr12	132348290	132348625	ER_25849	MMP17	1	1	0	0	0.300019	1.01783e-10	1
chr12	132671184	132671527	ER_25874	GALNT9	1	1	0	0	n/a	n/a	n/a
chr12	132694663	132695050	ER_25875	GALNT9	1	1	1	0	0.17623	0.000171659	1
chr13	20965643	20965996	ER_25987	CRYL1	1	1	0	0	n/a	n/a	n/a
chr13	25691436	25692026	ER_26197	PABPC3	1	1	0	0	n/a	n/a	n/a
chr13	34208323	34209020	ER_26636	STARD13	1	1	1	1	-0.292609	3.0021e-10	1
chr13	41590103	41590403	ER_26934	ELF1	1	1	1	1	-0.288581	4.43501e-10	1
chr13	51854732	51855052	ER_27435	FAM124A	1	1	1	0	0.197644	2.50444e-05	1
chr13	113651709	113652104	ER_28798	MCF2L	1	1	1	1	-0.416345	0	1
chr13	113677094	113677394	ER_28802	MCF2L	1	1	1	1	-0.233597	5.84054e-07	1
chr13	113979939	113980263	ER_28813	GRTP1	1	1	1	1	-0.561681	8.91715e-39	2
chr14	21494973	21495345	ER_28907	NDRG2	1	1	1	0	n/a	n/a	n/a
chr1	8823899	8824414	ER_290	RERE	1	1	1	1	-0.425083	0	1
chr14	23623250	23623562	ER_29019	SLC7A8	1	1	1	1	-0.354357	1.20238e-14	1
chr14	23623676	23623976	ER_29020	SLC7A8	1	1	1	1	-0.296854	1.62175e-10	4
chr14	38054124	38054508	ER_29794	FOXA1	1	1	0	1	-0.477419	0	2
chr14	64932503	64932803	ER_31140	AKAP5	1	1	1	1	-0.214692	4.5555e-06	2
chr14	68871364	68871773	ER_31488	RAD51B	1	1	1	0	n/a	n/a	n/a
chr14	69263206	69263506	ER_31542	ZFP36L1	1	1	0	1	-0.251563	7.04005e-08	3
chr14	74214079	74214466	ER_31871	C14orf43	1	1	1	1	-0.432667	0	1
chr14	74238204	74238510	ER_31884	C14orf43	1	1	1	1	-0.195734	3.00548e-05	1
chr1	1141942	1142242	ER_32	TNFRSF18	1	1	1	0	n/a	n/a	n/a
chr14	76447292	76447654	ER_32084	TGFB3	1	1	1	1	-0.303017	6.51353e-11	3
chr14	88942632	88943092	ER_32519	PTPN21	1	1	1	1	-0.168487	0.000336879	1
chr14	91723710	91724098	ER_32707	GPR68	1	1	0	0	n/a	n/a	n/a
chr14	91730894	91731408	ER_32708	CCDC88C	1	1	0	0	n/a	n/a	n/a
chr14	93412574	93412953	ER_32818	ITPK1	1	1	1	1	-0.361877	2.66671e-15	2
chr14	93473727	93474077	ER_32832	ITPK1	1	1	1	1	-0.290394	4.12381e-10	1
chr14	94392599	94392913	ER_32902	FAM181A-AS1	1	1	1	0	n/a	n/a	n/a
chr14	95047627	95047927	ER_32949	SERPINA5	1	1	1	1	-0.671013	0	2
chr14	95078366	95078753	ER_32959	SERPINA3	1	1	1	1	-0.324661	2.21327e-12	2
chr14	95615683	95616180	ER_32995	DICER1	1	1	1	1	-0.296402	1.73236e-10	1
chr1	1143577	1143920	ER_33	TNFRSF18	1	1	0	0	n/a	n/a	n/a
chr14	96691960	96692332	ER_33117	BDKRB2	1	1	1	1	-0.167101	0.000377488	1
chr14	100055296	100055707	ER_33296	CCDC85C	1	1	1	1	-0.175193	0.000191832	1
chr14	100196895	100197241	ER_33310	CYP46A1	1	1	0	0	n/a	n/a	n/a
chr14	100618272	100618577	ER_33370	DEGS2	1	1	1	1	-0.394517	0	1
chr14	103541236	103541566	ER_33566	CDC42BPB	1	1	0	0	0.226754	1.25345e-06	1
chr14	103566340	103566640	ER_33567	EXOC3L4	1	1	1	0	n/a	n/a	n/a
chr14	103576070	103576413	ER_33570	EXOC3L4	1	1	1	0	n/a	n/a	n/a
chr14	104094520	104094858	ER_33611	KLC1	1	1	0	0	n/a	n/a	n/a
chr14	104165149	104165544	ER_33615	XRCC3	1	1	1	0	n/a	n/a	n/a
chr14	104637698	104638043	ER_33656	KIF26A	1	1	1	0	0.430282	0	1
chr14	105131984	105132284	ER_33687	MIR4710	1	1	0	0	n/a	n/a	n/a
chr14	105181841	105182228	ER_33695	INF2	1	1	1	1	-0.165916	0.00041579	1
chr14	105215618	105215967	ER_33701	ADSSL1	1	1	0	1	-0.301121	6.93971e-11	1
chr14	105285893	105286336	ER_33720	LINC00638	1	1	0	0	n/a	n/a	n/a
chr14	105434204	105434522	ER_33730	AHNAK2	1	1	1	1	-0.17137	0.000265106	1
chr14	105446288	105446760	ER_33737	AHNAK2	1	1	0	0	n/a	n/a	n/a
chr14	105823215	105823515	ER_33780	PACS2	1	1	1	0	n/a	n/a	n/a
chr14	105992102	105992449	ER_33807	TMEM121	1	1	0	1	-0.284994	8.84071e-10	1
chr15	28352967	28353510	ER_33941	HERC2	1	1	0	0	n/a	n/a	n/a
chr15	32951599	32952135	ER_33988	SCG5	1	1	1	0	n/a	n/a	n/a
chr15	41258295	41258881	ER_34198	CHAC1	1	1	0	0	n/a	n/a	n/a
chr15	50519199	50519766	ER_34615	SLC27A2	1	1	1	1	-0.342166	1.1351e-13	1
chr1	1173574	1173890	ER_35	B3GALT6	1	1	0	0	n/a	n/a	n/a
chr15	53095569	53095869	ER_35206	ONECUT1	1	1	0	0	n/a	n/a	n/a
chr1	10075638	10076128	ER_353	RBP7	1	1	1	0	n/a	n/a	n/a
chr15	63074443	63074894	ER_35498	TLN2	1	1	1	0	n/a	n/a	n/a
chr15	63345507	63345850	ER_35518	TPM1	1	1	1	0	n/a	n/a	n/a
chr15	63671577	63672181	ER_35532	CA12	1	1	1	1	-0.663688	0	1
chr15	63672612	63673165	ER_35533	CA12	1	1	1	1	-0.553637	0	1
chr15	69588677	69589124	ER_35794	PAQR5	1	1	0	0	n/a	n/a	n/a
chr15	70384192	70384714	ER_35866	TLE3	1	1	1	1	-0.624064	0	1
chr15	73667419	73667968	ER_36062	HCN4	1	1	0	0	0.239895	2.60226e-07	1
chr15	74232754	74233252	ER_36102	LOXL1	1	1	1	1	-0.219977	2.6107e-06	1
chr15	74495260	74495560	ER_36118	STRA6	1	1	1	0	n/a	n/a	n/a
chr15	74537511	74538135	ER_36123	CCDC33	1	1	1	0	n/a	n/a	n/a
chr15	75974558	75974909	ER_36216	CSPG4	1	1	1	0	n/a	n/a	n/a
chr15	79223130	79223938	ER_36351	CTSH	1	1	1	0	0.301571	8.08343e-11	1
chr15	80878455	80879031	ER_36421	ARNT2	1	1	1	1	-0.270987	5.94211e-09	1
chr15	81596013	81596551	ER_36480	IL16	1	1	1	0	0.445491	0	1
chr15	83781576	83782122	ER_36550	TM6SF1	1	1	1	0	n/a	n/a	n/a
chr15	86219506	86219806	ER_36659	AKAP13	1	1	1	0	0.155234	0.000965466	1
chr15	89027778	89028410	ER_36781	MRPS11	1	1	0	1	-0.15882	0.000731809	1
chr15	89630906	89631554	ER_36798	ABHD2	1	1	1	0	0.239108	2.85507e-07	2
chr15	90328102	90328625	ER_36856	ANPEP	1	1	1	0	n/a	n/a	n/a
chr15	90349924	90350224	ER_36858	ANPEP	1	1	1	0	n/a	n/a	n/a
chr15	90649755	90650347	ER_36890	IDH2	1	1	0	0	n/a	n/a	n/a
chr15	93573071	93573371	ER_37056	CHD2	1	1	0	0	n/a	n/a	n/a
chr15	96866722	96867218	ER_37215	NR2F2	1	1	1	1	-0.210237	6.86762e-06	2
chr15	99236506	99236926	ER_37297	IGF1R	1	1	1	1	-0.537894	0	1
chr15	99271960	99272504	ER_37301	IGF1R	1	1	1	1	-0.588334	0	1
chr15	101548985	101549285	ER_37458	LRRK1	1	1	1	0	0.400508	0	1
chr16	374320	374831	ER_37511	AXIN1	1	1	1	0	n/a	n/a	n/a
chr16	585341	586026	ER_37534	MIR5587	1	1	1	0	n/a	n/a	n/a
chr16	615200	615500	ER_37536	C16orf11	1	1	1	0	n/a	n/a	n/a
chr16	633459	633759	ER_37539	PIGQ	1	1	1	0	n/a	n/a	n/a
chr16	635443	635747	ER_37540	PIGQ	1	1	0	1	-0.40019	0	1
chr16	701631	702182	ER_37550	WDR90	1	1	1	0	0.194088	3.5121e-05	1
chr16	757105	757566	ER_37561	FBXL16	1	1	0	0	n/a	n/a	n/a
chr16	760308	760829	ER_37562	METRN	1	1	0	0	n/a	n/a	n/a
chr16	832843	833202	ER_37573	RPUSD1	1	1	0	0	n/a	n/a	n/a
chr16	854207	854703	ER_37576	PRR25	1	1	0	0	n/a	n/a	n/a
chr16	863331	863631	ER_37577	PRR25	1	1	1	0	n/a	n/a	n/a
chr16	1098718	1099027	ER_37589	SSTR5-AS1	1	1	0	0	n/a	n/a	n/a
chr16	1132936	1133498	ER_37595	SSTR5	1	1	0	0	n/a	n/a	n/a
chr16	1138312	1138612	ER_37596	C1QTNF8	1	1	1	0	n/a	n/a	n/a
chr16	1209882	1210346	ER_37604	CACNA1H	1	1	1	0	n/a	n/a	n/a
chr16	1232244	1232599	ER_37605	CACNA1H	1	1	1	1	-0.232335	6.7354e-07	1
chr16	1240629	1241133	ER_37606	CACNA1H	1	1	1	0	n/a	n/a	n/a
chr16	1275504	1275804	ER_37610	TPSG1	1	1	0	1	-0.530488	5.00845e-34	1
chr16	1305610	1305910	ER_37611	TPSD1	1	1	0	0	n/a	n/a	n/a
chr16	1350736	1351036	ER_37623	UBE2I	1	1	0	0	n/a	n/a	n/a
chr16	1353340	1353767	ER_37624	UBE2I	1	1	0	1	-0.192505	4.07499e-05	1
chr16	1430147	1430478	ER_37632	UNKL	1	1	1	0	n/a	n/a	n/a
chr16	1479242	1479542	ER_37638	CCDC154	1	1	0	1	-0.210796	6.48311e-06	1
chr16	1827853	1828153	ER_37665	SPSB3	1	1	1	1	-0.168404	0.000339194	1
chr16	2004491	2004791	ER_37679	RPL3L	1	1	1	0	n/a	n/a	n/a
chr16	2047651	2048147	ER_37687	ZNF598	1	1	1	0	n/a	n/a	n/a
chr16	2285522	2286213	ER_37716	E4F1	1	1	1	0	n/a	n/a	n/a
chr16	2294337	2294666	ER_37717	ECI1	1	1	1	0	n/a	n/a	n/a
chr16	2879820	2880369	ER_37757	ZG16B	1	1	1	1	-0.331449	7.19734e-13	5
chr16	3009266	3009645	ER_37769	KREMEN2	1	1	0	0	n/a	n/a	n/a
chr16	3199417	3199873	ER_37797	ZNF213	1	1	0	0	n/a	n/a	n/a
chr16	3704538	3704838	ER_37830	DNASE1	1	1	1	1	-0.225124	1.40433e-06	1
chr16	3707018	3707318	ER_37831	DNASE1	1	1	1	1	-0.19028	4.85723e-05	1
chr16	4367762	4368278	ER_37883	GLIS2	1	1	0	1	-0.344446	7.55896e-14	1
chr16	4421377	4421694	ER_37887	CORO7	1	1	1	0	n/a	n/a	n/a
chr16	4425919	4426536	ER_37892	VASN	1	1	1	0	n/a	n/a	n/a
chr16	4478392	4478714	ER_37899	DNAJA3	1	1	1	0	n/a	n/a	n/a
chr16	4741141	4741534	ER_37916	MGRN1	1	1	0	1	-0.267451	9.45554e-09	1
chr16	4746859	4747392	ER_37919	ANKS3	1	1	1	0	n/a	n/a	n/a
chr16	4838430	4839026	ER_37923	2012-09-01	1	1	1	1	-0.29056	3.32936e-10	3
chr16	11422282	11422834	ER_38071	RMI2	1	1	0	0	n/a	n/a	n/a
chr16	14030414	14030714	ER_38174	ERCC4	1	1	1	1	-0.286422	7.23732e-10	1
chr16	14580747	14581084	ER_38229	PARN	1	1	1	1	-0.328987	1.0858e-12	1
chr16	15602986	15603303	ER_38266	C16orf45	1	1	1	0	n/a	n/a	n/a
chr16	16090418	16090901	ER_38297	ABCC1	1	1	1	0	n/a	n/a	n/a
chr16	16108606	16109211	ER_38301	ABCC1	1	1	1	1	-0.199363	2.12218e-05	1
chr16	22103014	22103632	ER_38518	VWA3A	1	1	0	1	-0.435832	2.75031e-22	1
chr16	24747980	24748466	ER_38621	TNRC6A	1	1	1	1	-0.363523	1.88066e-15	1
chr16	24855743	24856361	ER_38625	SLC5A11	1	1	0	1	-0.173924	0.0002093	1
chr16	28511293	28511661	ER_38732	IL27	1	1	1	0	n/a	n/a	n/a
chr16	28608240	28608616	ER_38739	SULT1A2	1	1	1	1	-0.449318	0	1
chr16	30906082	30906783	ER_38861	BCL7C	1	1	1	0	n/a	n/a	n/a
chr16	68321665	68322263	ER_39511	SLC7A6	1	1	1	0	n/a	n/a	n/a
chr16	69358300	69358626	ER_39598	VPS4A	1	1	1	0	n/a	n/a	n/a
chr16	70472947	70473558	ER_39656	ST3GAL2	1	1	1	0	n/a	n/a	n/a
chr16	70687883	70688183	ER_39667	IL34	1	1	1	0	0.574055	0	3
chr16	72994910	72995462	ER_39877	ZFHX3	1	1	1	1	-0.209502	7.76642e-06	1
chr16	78991185	78991807	ER_40213	WWOX	1	1	1	0	n/a	n/a	n/a
chr16	81248258	81248721	ER_40354	PKD1L2	1	1	1	0	n/a	n/a	n/a
chr16	83847710	83848298	ER_40473	HSBP1	1	1	0	1	-0.313957	1.22194e-11	1
chr16	84400643	84401271	ER_40523	ATP2C2	1	1	0	1	-0.192395	4.11704e-05	1
chr16	84552526	84553023	ER_40542	KIAA1609	1	1	0	0	n/a	n/a	n/a
chr16	84628881	84629206	ER_40553	COTL1	1	1	1	0	0.234534	5.25106e-07	2
chr16	84840044	84840619	ER_40577	CRISPLD2	1	1	0	0	n/a	n/a	n/a
chr16	84871395	84871718	ER_40585	CRISPLD2	1	1	1	0	n/a	n/a	n/a
chr16	85669299	85669599	ER_40724	KIAA0182	1	1	1	1	-0.45902	0	2
chr16	85723351	85723651	ER_40737	GINS2	1	1	1	1	-0.297028	1.58078e-10	2
chr16	85786954	85787520	ER_40750	C16orf74	1	1	1	1	-0.272676	4.74847e-09	2
chr1	109373005	109373612	ER_4085	AKNAD1	1	1	1	1	-0.246005	1.25377e-07	1
chr16	87739399	87739859	ER_40900	KLHDC4	1	1	0	0	n/a	n/a	n/a
chr16	87778638	87778938	ER_40904	KLHDC4	1	1	1	0	n/a	n/a	n/a
chr16	87812661	87813207	ER_40908	KLHDC4	1	1	1	1	-0.172679	0.000237498	1
chr16	87868043	87868626	ER_40912	SLC7A5	1	1	1	0	n/a	n/a	n/a
chr16	87890385	87890763	ER_40918	SLC7A5	1	1	1	1	-0.483398	0	1
chr16	87914990	87915446	ER_40927	CA5A	1	1	0	0	n/a	n/a	n/a
chr16	88110906	88111273	ER_40942	BANP	1	1	1	0	n/a	n/a	n/a
chr16	88111279	88111579	ER_40943	BANP	1	1	0	0	n/a	n/a	n/a
chr16	88548864	88549438	ER_40969	ZFPM1	1	1	1	0	n/a	n/a	n/a
chr16	88704888	88705257	ER_40987	IL17C	1	1	1	0	n/a	n/a	n/a
chr16	88988838	88989268	ER_41018	CBFA2T3	1	1	1	0	n/a	n/a	n/a
chr16	88991561	88992120	ER_41020	CBFA2T3	1	1	1	0	n/a	n/a	n/a
chr16	89004344	89004862	ER_41024	CBFA2T3	1	1	1	0	0.289452	4.71623e-10	1
chr16	89043365	89043665	ER_41029	CBFA2T3	1	1	1	0	0.168608	0.000327491	2
chr16	89638485	89638811	ER_41092	CPNE7	1	1	0	0	n/a	n/a	n/a
chr16	89648350	89648952	ER_41093	CPNE7	1	1	1	0	n/a	n/a	n/a
chr16	89665706	89666006	ER_41094	CPNE7	1	1	0	0	n/a	n/a	n/a
chr1	11020446	11021019	ER_411	C1orf127	1	1	1	1	-0.239407	2.75616e-07	2
chr16	89900078	89900645	ER_41112	SPIRE2	1	1	1	1	-0.231467	7.42637e-07	2
chr16	89927268	89927731	ER_41118	SPIRE2	1	1	1	0	0.337951	2.37482e-13	1
chr16	90012005	90012305	ER_41125	DEF8	1	1	0	0	n/a	n/a	n/a
chr17	151960	152279	ER_41149	RPH3AL	1	1	1	1	-0.376349	6.43879e-17	3
chr17	1634282	1634616	ER_41197	WDR81	1	1	1	0	n/a	n/a	n/a
chr17	1901327	1901683	ER_41216	RTN4RL1	1	1	1	1	-0.201776	1.67812e-05	2
chr17	1987743	1988066	ER_41224	SMG6	1	1	1	1	-0.176716	0.000168319	1
chr17	3635535	3635874	ER_41267	ITGAE	1	1	1	0	0.203758	1.38096e-05	1
chr1	109826384	109826898	ER_4128	PSRC1	1	1	0	0	n/a	n/a	n/a
chr17	3870398	3870698	ER_41284	ATP2A3	1	1	0	1	-0.332373	6.1598e-13	1
chr17	4400749	4401049	ER_41310	SPNS2	1	1	0	0	n/a	n/a	n/a
chr17	4436972	4437323	ER_41315	SPNS2	1	1	1	0	0.441142	0	1
chr17	4455826	4456126	ER_41316	MYBBP1A	1	1	1	0	n/a	n/a	n/a
chr17	7283657	7283982	ER_41423	TNK1	1	1	0	1	-0.398329	1.45815e-18	2
chr17	7959803	7960158	ER_41460	ALOX15B	1	1	0	0	n/a	n/a	n/a
chr17	14109320	14109680	ER_41695	COX10	1	1	1	1	-0.28302	1.16385e-09	1
chr17	16322433	16322733	ER_41788	TRPV2	1	1	1	1	-0.369617	4.66012e-16	1
chr17	16954969	16955288	ER_41817	MPRIP	1	1	1	0	n/a	n/a	n/a
chr17	17628505	17628831	ER_41872	RAI1	1	1	1	0	n/a	n/a	n/a
chr17	17718324	17718694	ER_41889	SREBF1	1	1	1	1	-0.37884	1.97175e-17	1
chr17	18139202	18139554	ER_41939	LLGL1	1	1	1	1	-0.169416	0.000311973	1
chr17	18280720	18281075	ER_41950	EVPLL	1	1	0	1	-0.460071	5.92753e-25	2
chr17	19627818	19628193	ER_42003	SLC47A2	1	1	0	0	n/a	n/a	n/a
chr17	26578307	26578607	ER_42148	PPY2	1	1	0	0	n/a	n/a	n/a
chr17	27295913	27296324	ER_42201	SEZ6	1	1	1	1	-0.183419	9.10278e-05	1
chr17	29649808	29650164	ER_42279	NF1	1	1	1	1	-0.385263	0	1
chr1	111006535	111007108	ER_4230	PROK1	1	1	0	0	n/a	n/a	n/a
chr17	39577357	39577695	ER_42572	KRT37	1	1	1	1	-0.518029	2.90057e-32	1
chr17	39662933	39663289	ER_42574	KRT13	1	1	0	1	-0.361828	2.29533e-15	1
chr17	39677996	39678528	ER_42579	KRT19	1	1	0	1	-0.217626	3.34974e-06	2
chr17	39685761	39686063	ER_42583	KRT19	1	1	0	1	-0.411387	0	1
chr17	39694022	39694351	ER_42588	KRT19	1	1	0	1	-0.374811	1.09999e-16	1
chr17	40931971	40932360	ER_42648	WNK4	1	1	0	1	-0.473879	1.43146e-26	3
chr17	44896572	44896908	ER_42790	WNT3	1	1	0	0	0.215288	4.28125e-06	1
chr17	48048352	48048668	ER_42976	DLX4	1	1	1	0	n/a	n/a	n/a
chr17	48261929	48262229	ER_43003	COL1A1	1	1	1	0	n/a	n/a	n/a
chr17	55371434	55371787	ER_43290	MSI2	1	1	1	1	-0.576425	0	1
chr17	55673703	55674091	ER_43343	MSI2	1	1	1	1	-0.341475	1.28245e-13	1
chr1	12192916	12193471	ER_444	TNFRSF8	1	1	1	0	n/a	n/a	n/a
chr17	58498280	58498903	ER_44815	C17orf64	1	1	0	0	n/a	n/a	n/a
chr1	1609934	1610467	ER_45	SLC35E2B	1	1	1	0	n/a	n/a	n/a
chr17	59484187	59484499	ER_45541	TBX2	1	1	1	0	n/a	n/a	n/a
chr1	114218048	114218488	ER_4610	MAGI3	1	1	1	1	-0.376987	5.0018e-17	1
chr17	64940732	64941081	ER_46841	CACNG4	1	1	0	1	-0.194034	3.53014e-05	1
chr17	64954251	64954635	ER_46847	CACNG4	1	1	0	1	-0.445992	0	1
chr17	65487266	65487622	ER_46920	PITPNC1	1	1	1	0	0.211843	6.11506e-06	1
chr17	66291281	66291581	ER_46984	ARSG	1	1	1	1	-0.35652	7.89327e-15	1
chr17	70636643	70636952	ER_47135	LINC00511	1	1	0	0	n/a	n/a	n/a
chr17	71612589	71612889	ER_47199	SDK2	1	1	1	0	n/a	n/a	n/a
chr17	72439108	72439488	ER_47235	GPRC5C	1	1	1	0	n/a	n/a	n/a
chr17	72732636	72732936	ER_47245	RAB37	1	1	1	0	0.157959	0.000782549	1
chr17	72740901	72741201	ER_47248	RAB37	1	1	1	0	0.231475	7.41968e-07	1
chr17	73500571	73500871	ER_47351	CASKIN2	1	1	1	0	n/a	n/a	n/a
chr17	73641528	73641923	ER_47388	RECQL5	1	1	1	1	-0.357417	6.61148e-15	1
chr17	73696463	73696795	ER_47396	SAP30BP	1	1	1	1	-0.156919	0.000848229	1
chr17	73761501	73761882	ER_47406	GALK1	1	1	0	0	n/a	n/a	n/a
chr17	73805905	73806251	ER_47422	UNK	1	1	1	0	n/a	n/a	n/a
chr17	73872405	73872705	ER_47428	TRIM47	1	1	1	1	-0.203451	1.42337e-05	2
chr17	74494140	74494511	ER_47474	RHBDF2	1	1	1	0	0.255975	4.08406e-08	2
chr17	74684239	74684546	ER_47498	MXRA7	1	1	1	1	-0.158713	0.000737942	1
chr17	75181779	75182110	ER_47526	SEC14L1	1	1	1	0	0.183372	9.38792e-05	1
chr17	75473604	75473943	ER_47548	2009-09-01	1	1	1	0	n/a	n/a	n/a
chr17	76498871	76499229	ER_47612	DNAH17	1	1	1	0	n/a	n/a	n/a
chr17	76522848	76523165	ER_47614	DNAH17	1	1	1	0	n/a	n/a	n/a
chr17	76588325	76588770	ER_47620	DNAH17	1	1	0	0	n/a	n/a	n/a
chr17	76858208	76858508	ER_47631	TIMP2	1	1	1	1	-0.17272	0.000236668	1
chr17	76973124	76973427	ER_47643	LGALS3BP	1	1	1	1	-0.285189	8.60401e-10	1
chr17	77782827	77783366	ER_47666	CBX8	1	1	0	0	n/a	n/a	n/a
chr17	77785183	77785533	ER_47667	CBX8	1	1	0	0	n/a	n/a	n/a
chr17	77818303	77818633	ER_47681	CBX4	1	1	0	0	n/a	n/a	n/a
chr17	78522351	78522735	ER_47743	RPTOR	1	1	1	1	-0.21184	6.11738e-06	1
chr17	78667839	78668195	ER_47754	RPTOR	1	1	1	1	-0.287193	5.41578e-10	2
chr17	78791604	78791917	ER_47760	RPTOR	1	1	1	1	-0.235434	4.73923e-07	1
chr17	78793449	78793890	ER_47761	RPTOR	1	1	1	0	n/a	n/a	n/a
chr17	78796720	78797088	ER_47762	RPTOR	1	1	1	0	n/a	n/a	n/a
chr17	79018691	79019077	ER_47773	BAIAP2	1	1	1	1	-0.250473	8.04182e-08	1
chr17	79251153	79251492	ER_47785	SLC38A10	1	1	1	0	n/a	n/a	n/a
chr17	79447600	79447963	ER_47803	BAHCC1	1	1	0	0	n/a	n/a	n/a
chr17	79961758	79962058	ER_47823	ASPSCR1	1	1	1	0	n/a	n/a	n/a
chr17	80162846	80163196	ER_47840	CCDC57	1	1	1	1	-0.224436	1.61508e-06	1
chr17	80174646	80174968	ER_47845	CCDC57	1	1	0	1	-0.235218	4.85773e-07	1
chr17	80419732	80420082	ER_47870	NARF	1	1	1	0	n/a	n/a	n/a
chr17	80662180	80662480	ER_47885	RAB40B	1	1	0	0	n/a	n/a	n/a
chr17	81025415	81025759	ER_47909	METRNL	1	1	0	0	n/a	n/a	n/a
chr17	81031364	81031696	ER_47911	METRNL	1	1	0	0	n/a	n/a	n/a
chr18	3446546	3446906	ER_48111	TGIF1	1	1	1	0	n/a	n/a	n/a
chr1	114521332	114522214	ER_4835	OLFML3	1	1	1	0	n/a	n/a	n/a
chr18	74536197	74536522	ER_49880	ZNF236	1	1	1	1	-0.317766	6.70861e-12	1
chr19	930678	930978	ER_49971	ARID3A	1	1	1	0	n/a	n/a	n/a
chr19	1169031	1169402	ER_49996	SBNO2	1	1	1	0	n/a	n/a	n/a
chr19	1496339	1496639	ER_50033	REEP6	1	1	1	1	-0.244037	1.74201e-07	3
chr19	1907761	1908143	ER_50049	SCAMP4	1	1	1	1	-0.311881	1.68785e-11	2
chr19	2167382	2167682	ER_50060	DOT1L	1	1	1	0	n/a	n/a	n/a
chr19	2624590	2624934	ER_50099	GNG7	1	1	1	0	n/a	n/a	n/a
chr19	2723050	2723398	ER_50102	DIRAS1	1	1	0	0	n/a	n/a	n/a
chr19	2727038	2727338	ER_50103	SLC39A3	1	1	0	0	n/a	n/a	n/a
chr19	3374719	3375065	ER_50124	NFIC	1	1	1	1	-0.335512	2.66239e-13	1
chr19	6276448	6276748	ER_50272	MLLT1	1	1	1	0	n/a	n/a	n/a
chr19	7684955	7685267	ER_50326	XAB2	1	1	1	0	n/a	n/a	n/a
chr19	7714289	7714687	ER_50328	STXBP2	1	1	0	1	-0.368883	5.57593e-16	1
chr19	11617772	11618120	ER_50514	ECSIT	1	1	1	0	n/a	n/a	n/a
chr19	14066552	14066906	ER_50640	DCAF15	1	1	1	0	n/a	n/a	n/a
chr19	14544916	14545316	ER_50670	PKN1	1	1	1	1	-0.210599	6.94619e-06	1
chr19	15590207	15590541	ER_50728	PGLYRP2	1	1	1	1	-0.526756	1.7199e-33	4
chr19	15618423	15618788	ER_50733	CYP4F22	1	1	0	0	n/a	n/a	n/a
chr19	15622532	15622947	ER_50734	CYP4F22	1	1	1	0	n/a	n/a	n/a
chr19	16045737	16046329	ER_50746	CYP4F11	1	1	0	1	-0.20384	1.31306e-05	1
chr19	16603746	16604192	ER_50800	CALR3	1	1	1	0	n/a	n/a	n/a
chr19	17407033	17407362	ER_50855	ABHD8	1	1	1	0	n/a	n/a	n/a
chr19	18385725	18386025	ER_50903	KIAA1683	1	1	0	0	n/a	n/a	n/a
chr19	33167485	33167785	ER_51224	RGS9BP	1	1	1	0	n/a	n/a	n/a
chr19	33624481	33624781	ER_51258	WDR88	1	1	1	0	n/a	n/a	n/a
chr19	33726540	33726840	ER_51263	SLC7A10	1	1	0	0	0.216358	3.62391e-06	1
chr19	35531859	35532247	ER_51354	HPN	1	1	1	1	-0.269976	5.90098e-09	3
chr19	35800367	35800739	ER_51381	MAG	1	1	1	1	-0.511575	2.22575e-31	1
chr19	35801186	35801551	ER_51382	MAG	1	1	1	1	-0.160342	0.000640132	1
chr19	35940219	35940897	ER_51391	FFAR2	1	1	1	0	n/a	n/a	n/a
chr19	38793369	38793685	ER_51493	YIF1B	1	1	0	0	n/a	n/a	n/a
chr19	39222375	39222739	ER_51519	CAPN12	1	1	1	0	n/a	n/a	n/a
chr19	41633774	41634080	ER_51655	CYP2F1	1	1	1	0	n/a	n/a	n/a
chr19	45843797	45844097	ER_51894	KLC3	1	1	1	1	-0.28853	5.37546e-10	2
chr19	45848214	45848514	ER_51895	KLC3	1	1	1	0	n/a	n/a	n/a
chr19	49059555	49059855	ER_52131	SULT2B1	1	1	1	0	n/a	n/a	n/a
chr19	50458158	50458475	ER_52226	SIGLEC11	1	1	1	0	n/a	n/a	n/a
chr19	50969943	50970265	ER_52248	FAM71E1	1	1	1	0	n/a	n/a	n/a
chr19	51568129	51568429	ER_52287	KLK13	1	1	1	1	-0.25547	3.89102e-08	3
chr19	54600186	54600532	ER_52363	OSCAR	1	1	1	0	n/a	n/a	n/a
chr19	55874846	55875146	ER_52410	FAM71E2	1	1	0	0	n/a	n/a	n/a
chr19	55880474	55880774	ER_52411	IL11	1	1	1	0	n/a	n/a	n/a
chr19	56047757	56048080	ER_52419	SBK2	1	1	1	1	-0.328478	8.80677e-13	2
chr2	3452679	3453034	ER_52628	TRAPPC12	1	1	1	0	n/a	n/a	n/a
chr2	8833486	8833786	ER_52806	ID2	1	1	0	0	n/a	n/a	n/a
chr2	19555335	19555655	ER_53364	OSR1	1	1	1	0	0.211392	6.09547e-06	1
chr2	25094778	25095111	ER_53566	ADCY3	1	1	1	0	n/a	n/a	n/a
chr2	25562754	25563086	ER_53585	DNMT3A	1	1	1	0	n/a	n/a	n/a
chr2	26199821	26200281	ER_53612	KIF3C	1	1	1	0	n/a	n/a	n/a
chr2	26947077	26947447	ER_53662	KCNK3	1	1	1	1	-0.351728	1.49994e-14	3
chr2	27319112	27319450	ER_53686	KHK	1	1	1	0	n/a	n/a	n/a
chr2	28549119	28549437	ER_53751	BRE	1	1	1	0	n/a	n/a	n/a
chr2	28569483	28570005	ER_53759	BRE	1	1	0	0	n/a	n/a	n/a
chr2	45998277	45998784	ER_54551	PRKCE	1	1	1	1	-0.165248	0.000438935	1
chr2	46361686	46362029	ER_54598	PRKCE	1	1	1	1	-0.154901	0.000990347	1
chr2	47236009	47236309	ER_54678	TTC7A	1	1	1	0	0.203894	1.3625e-05	1
chr2	54760101	54760460	ER_54825	SPTBN1	1	1	1	0	n/a	n/a	n/a
chr1	16061307	16061646	ER_549	PLEKHM2	1	1	0	0	n/a	n/a	n/a
chr1	16074063	16074363	ER_550	TMEM82	1	1	1	1	-0.154744	0.000990014	1
chr1	115211543	115212151	ER_5516	DENND2C	1	1	1	0	n/a	n/a	n/a
chr2	74152981	74153296	ER_55613	DGUOK	1	1	0	0	n/a	n/a	n/a
chr2	85280957	85281340	ER_55852	KCMF1	1	1	1	0	n/a	n/a	n/a
chr2	85621930	85622230	ER_55867	CAPG	1	1	1	0	n/a	n/a	n/a
chr1	16251091	16251574	ER_559	SPEN	1	1	1	0	n/a	n/a	n/a
chr2	95719289	95719611	ER_56072	MAL	1	1	1	0	0.264684	1.18981e-08	1
chr2	97508396	97508742	ER_56156	ANKRD23	1	1	1	0	n/a	n/a	n/a
chr2	102012642	102013116	ER_56390	RFX8	1	1	0	1	-0.224243	1.54752e-06	1
chr1	16403340	16403801	ER_564	FAM131C	1	1	0	0	0.200899	1.7571e-05	1
chr2	106007690	106008035	ER_56517	FHL2	1	1	1	1	-0.207277	9.72463e-06	1
chr2	113875147	113875494	ER_56808	IL1RN	1	1	1	0	n/a	n/a	n/a
chr2	121036360	121036660	ER_56956	RALB	1	1	1	0	n/a	n/a	n/a
chr2	121036666	121036969	ER_56957	RALB	1	1	1	0	n/a	n/a	n/a
chr2	121071534	121071901	ER_56964	RALB	1	1	0	0	n/a	n/a	n/a
chr2	128458070	128458447	ER_57147	SFT2D3	1	1	0	0	n/a	n/a	n/a
chr2	129066951	129067320	ER_57178	HS6ST1	1	1	1	0	n/a	n/a	n/a
chr1	116219030	116219646	ER_5750	VANGL1	1	1	1	1	-0.289419	4.73818e-10	1
chr2	175499224	175499524	ER_59117	WIPF1	1	1	1	1	-0.320473	4.35639e-12	2
chr1	16950505	16950951	ER_599	CROCCP2	1	1	1	0	n/a	n/a	n/a
chr2	197158771	197159125	ER_59918	HECW2	1	1	1	0	n/a	n/a	n/a
chr2	197466173	197466509	ER_59929	HECW2	1	1	0	0	n/a	n/a	n/a
chr1	17035334	17035751	ER_603	ESPNP	1	1	1	0	n/a	n/a	n/a
chr2	208494280	208494580	ER_60350	METTL21A	1	1	0	0	n/a	n/a	n/a
chr2	216478034	216478350	ER_60685	LINC00607	1	1	1	0	n/a	n/a	n/a
chr2	220007041	220007402	ER_60937	NHEJ1	1	1	1	0	n/a	n/a	n/a
chr1	17047514	17047814	ER_610	ESPNP	1	1	0	0	n/a	n/a	n/a
chr2	224624781	224625214	ER_61179	AP1S3	1	1	1	1	-0.292051	3.25296e-10	1
chr2	236447665	236448023	ER_61661	AGAP1	1	1	1	1	-0.183157	9.56943e-05	1
chr2	239169600	239169933	ER_61869	PER2	1	1	1	0	n/a	n/a	n/a
chr2	240186821	240187208	ER_61904	HDAC4	1	1	1	0	0.178834	0.000140089	1
chr2	240241009	240241336	ER_61909	HDAC4	1	1	1	0	n/a	n/a	n/a
chr2	241807610	241808275	ER_61956	AGXT	1	1	1	1	-0.35073	1.79926e-14	6
chr2	241832846	241833163	ER_61959	C2orf54	1	1	1	1	-0.34233	8.10744e-14	1
chr2	241936626	241937048	ER_61974	SNED1	1	1	0	1	-0.221442	2.23212e-06	3
chr2	241975925	241976252	ER_61978	SNED1	1	1	1	0	0.321003	4.00127e-12	3
chr2	242138256	242138571	ER_61990	ANO7	1	1	1	1	-0.16486	0.000452908	1
chr2	242500199	242500499	ER_62006	BOK	1	1	1	1	-0.326941	1.52312e-12	1
chr20	17595352	17595711	ER_62469	RRBP1	1	1	1	0	n/a	n/a	n/a
chr20	18035798	18036353	ER_62490	OVOL2	1	1	1	1	-0.264698	1.18771e-08	1
chr20	30432800	30433405	ER_62916	FOXS1	1	1	1	0	n/a	n/a	n/a
chr20	32446738	32447321	ER_63011	CHMP4B	1	1	0	1	-0.193799	3.60885e-05	1
chr20	32888452	32889022	ER_63021	AHCY	1	1	1	1	-0.255937	4.10339e-08	1
chr20	34205164	34205464	ER_63067	SPAG4	1	1	1	1	-0.253363	5.64449e-08	1
chr20	35093680	35094313	ER_63095	DLGAP4	1	1	1	1	-0.22671	1.25956e-06	2
chr20	35493191	35493491	ER_63113	SOGA1	1	1	0	0	n/a	n/a	n/a
chr20	36767493	36768090	ER_63162	TGM2	1	1	1	0	n/a	n/a	n/a
chr1	118727703	118728260	ER_6319	SPAG17	1	1	1	1	-0.468876	5.62552e-26	9
chr1	17634485	17634785	ER_634	PADI4	1	1	1	1	-0.304566	4.10341e-11	4
chr20	43343181	43343741	ER_63515	WISP2	1	1	0	0	n/a	n/a	n/a
chr20	44048102	44048440	ER_63559	PIGT	1	1	1	1	-0.483986	0	1
chr20	44330526	44330841	ER_63571	WFDC13	1	1	1	1	-0.372474	2.94819e-16	1
chr20	47278241	47278894	ER_65136	PREX1	1	1	1	0	0.312514	1.52976e-11	1
chr1	144989293	144989659	ER_6529	PDE4DIP	1	1	1	0	n/a	n/a	n/a
chr20	47448122	47448615	ER_65321	PREX1	1	1	0	1	-0.404366	0	1
chr20	49345259	49346053	ER_65723	PARD6B	1	1	0	1	-0.552046	0	2
chr20	49346308	49346885	ER_65724	PARD6B	1	1	0	1	-0.695504	0	2
chr20	49411019	49411779	ER_65780	BCAS4	1	1	1	0	n/a	n/a	n/a
chr20	52205856	52206621	ER_66116	ZNF217	1	1	0	0	n/a	n/a	n/a
chr1	17887921	17888496	ER_662	ARHGEF10L	1	1	1	0	n/a	n/a	n/a
chr1	18006751	18007051	ER_669	ARHGEF10L	1	1	1	1	-0.203444	1.42437e-05	1
chr20	55200110	55200410	ER_67539	TFAP2C	1	1	0	0	0.183578	8.97363e-05	1
chr20	58325746	58326345	ER_68282	PHACTR3	1	1	1	0	n/a	n/a	n/a
chr20	60510103	60510565	ER_68459	CDH4	1	1	1	0	n/a	n/a	n/a
chr20	60924954	60925254	ER_68486	LAMA5	1	1	1	1	-0.172436	0.000242396	1
chr20	60932217	60932572	ER_68489	LAMA5	1	1	1	0	n/a	n/a	n/a
chr20	61451571	61451871	ER_68537	COL9A3	1	1	1	0	n/a	n/a	n/a
chr20	62184027	62184327	ER_68582	C20orf195	1	1	0	0	n/a	n/a	n/a
chr20	62282532	62282832	ER_68587	STMN3	1	1	1	0	n/a	n/a	n/a
chr1	150333685	150334193	ER_6892	RPRD2	1	1	0	0	n/a	n/a	n/a
chr1	2036450	2036863	ER_69	PRKCZ	1	1	1	1	-0.217922	3.24696e-06	2
chr21	37802129	37802579	ER_69231	CHAF1B	1	1	0	0	n/a	n/a	n/a
chr21	42212292	42212834	ER_69514	DSCAM	1	1	1	0	n/a	n/a	n/a
chr21	43107677	43108088	ER_69583	LINC00111	1	1	1	0	n/a	n/a	n/a
chr21	43135959	43136350	ER_69588	LINC00479	1	1	0	0	n/a	n/a	n/a
chr21	43735388	43735910	ER_69642	TFF3	1	1	1	1	-0.643008	7.33107e-54	3
chr21	44816541	44817155	ER_69713	SIK1	1	1	0	0	n/a	n/a	n/a
chr21	44897853	44898245	ER_69724	LINC00313	1	1	1	0	n/a	n/a	n/a
chr21	46172674	46173357	ER_69814	UBE2G2	1	1	0	0	n/a	n/a	n/a
chr21	46321203	46321769	ER_69832	ITGB2	1	1	1	0	0.678976	0	2
chr21	46325777	46326117	ER_69834	ITGB2	1	1	1	0	n/a	n/a	n/a
chr21	46331748	46332340	ER_69835	ITGB2	1	1	1	0	n/a	n/a	n/a
chr21	46409729	46410331	ER_69844	LINC00163	1	1	1	0	n/a	n/a	n/a
chr21	46953747	46954295	ER_69890	SLC19A1	1	1	1	0	n/a	n/a	n/a
chr22	18919539	18919839	ER_69990	PRODH	1	1	1	1	-0.498286	1.29155e-29	1
chr22	19718480	19718835	ER_70025	GP1BB	1	1	0	0	n/a	n/a	n/a
chr22	19755289	19755589	ER_70033	TBX1	1	1	1	0	0.390494	0	1
chr22	19879093	19879435	ER_70044	TXNRD2	1	1	1	0	n/a	n/a	n/a
chr22	24384589	24384947	ER_70184	GSTT1	1	1	0	0	n/a	n/a	n/a
chr1	151554445	151555180	ER_7042	TUFT1	1	1	1	1	-0.426721	0	1
chr22	35695235	35695568	ER_70647	TOM1	1	1	1	0	n/a	n/a	n/a
chr22	35931960	35932283	ER_70657	RASD2	1	1	0	0	n/a	n/a	n/a
chr22	38092597	38092897	ER_70759	TRIOBP	1	1	0	0	n/a	n/a	n/a
chr1	151818574	151819202	ER_7079	THEM5	1	1	0	0	n/a	n/a	n/a
chr22	38610003	38610303	ER_70793	MAFF	1	1	1	0	n/a	n/a	n/a
chr22	39759998	39760357	ER_70842	SYNGR1	1	1	1	1	-0.473134	0	4
chr22	40404687	40405045	ER_70880	FAM83F	1	1	1	0	n/a	n/a	n/a
chr22	43525157	43525457	ER_70998	BIK	1	1	1	0	n/a	n/a	n/a
chr22	46921821	46922121	ER_71163	CELSR1	1	1	1	1	-0.35886	4.95469e-15	1
chr22	50450954	50451412	ER_71287	IL17REL	1	1	1	0	n/a	n/a	n/a
chr22	50720235	50720566	ER_71300	PLXNB2	1	1	1	1	-0.261037	2.16012e-08	3
chr22	50738759	50739090	ER_71305	PLXNB2	1	1	1	1	-0.165339	0.000435717	1
chr22	50918140	50918446	ER_71311	ADM2	1	1	0	0	n/a	n/a	n/a
chr3	8693628	8694000	ER_71572	C3orf32	1	1	1	0	n/a	n/a	n/a
chr3	9757534	9757834	ER_71643	CPNE9	1	1	1	0	n/a	n/a	n/a
chr3	9996819	9997181	ER_71662	PRRT3-AS1	1	1	0	0	n/a	n/a	n/a
chr3	11550571	11550871	ER_71746	ATG7	1	1	1	0	n/a	n/a	n/a
chr3	11643071	11643504	ER_71757	VGLL4	1	1	1	1	-0.222133	2.07217e-06	2
chr3	11763408	11763780	ER_71771	VGLL4	1	1	0	0	n/a	n/a	n/a
chr3	12985852	12986194	ER_71863	IQSEC1	1	1	1	0	n/a	n/a	n/a
chr3	12994633	12995020	ER_71864	IQSEC1	1	1	1	1	-0.18769	6.35759e-05	1
chr3	13517660	13517983	ER_71911	HDAC11	1	1	0	1	-0.4885	0	1
chr3	14920746	14921046	ER_72049	FGD5	1	1	1	0	n/a	n/a	n/a
chr3	15310870	15311256	ER_72070	SH3BP5	1	1	1	0	n/a	n/a	n/a
chr3	15687178	15687551	ER_72120	BTD	1	1	1	1	-0.367473	7.79001e-16	1
chr1	19663685	19664277	ER_722	CAPZB	1	1	0	1	-0.160511	0.00064087	1
chr1	19664905	19665205	ER_723	CAPZB	1	1	0	0	0.200038	1.98781e-05	1
chr1	154166420	154166720	ER_7253	MIR190B	1	1	0	0	n/a	n/a	n/a
chr1	154298772	154299072	ER_7259	ATP8B2	1	1	1	0	n/a	n/a	n/a
chr1	154377532	154377832	ER_7267	IL6R	1	1	1	1	-0.226436	1.29803e-06	1
chr3	38067281	38067610	ER_73005	PLCD1	1	1	1	0	n/a	n/a	n/a
chr3	46734109	46734463	ER_73287	ALS2CL	1	1	1	0	n/a	n/a	n/a
chr3	48589861	48590161	ER_73356	PFKFB4	1	1	1	1	-0.248526	1.01827e-07	1
chr1	155161639	155162099	ER_7336	MUC1	1	1	1	1	-0.415072	3.62028e-20	3
chr3	50638992	50639632	ER_73426	CISH	1	1	0	1	-0.25711	3.5446e-08	1
chr3	52280070	52280428	ER_73463	PPM1M	1	1	1	1	-0.158928	0.000725678	4
chr3	58028409	58028709	ER_73666	FLNB	1	1	1	1	-0.538338	0	1
chr1	155912401	155912737	ER_7372	RXFP4	1	1	1	0	n/a	n/a	n/a
chr1	156095999	156096299	ER_7395	LMNA	1	1	1	1	-0.275982	3.04831e-09	1
chr3	61793488	61793816	ER_73972	PTPRG	1	1	1	0	n/a	n/a	n/a
chr1	156679461	156679823	ER_7437	CRABP2	1	1	0	0	n/a	n/a	n/a
chr1	156822285	156822644	ER_7451	INSRR	1	1	1	0	0.245053	1.40657e-07	1
chr1	160079100	160079716	ER_7493	ATP1A2	1	1	0	0	n/a	n/a	n/a
chr1	161646681	161647242	ER_7530	FCGR2B	1	1	1	0	0.257178	3.51452e-08	1
chr1	2174671	2174976	ER_76	SKI	1	1	1	0	n/a	n/a	n/a
chr3	63922231	63922573	ER_76144	ATXN7	1	1	1	0	n/a	n/a	n/a
chr3	66519928	66520259	ER_77324	LRIG1	1	1	1	1	-0.507589	0	1
chr3	66543250	66543644	ER_77334	LRIG1	1	1	1	1	-0.352145	1.83363e-14	1
chr3	69942380	69942719	ER_77420	MITF	1	1	1	0	n/a	n/a	n/a
chr3	99721769	99722069	ER_78150	FILIP1L	1	1	1	0	n/a	n/a	n/a
chr1	170043984	170044284	ER_7816	KIFAP3	1	1	0	0	n/a	n/a	n/a
chr3	99833502	99833835	ER_78166	C3orf26	1	1	1	0	n/a	n/a	n/a
chr1	171226439	171226888	ER_7821	FMO1	1	1	1	0	0.188726	5.78252e-05	1
chr3	112359914	112360214	ER_78589	CCDC80	1	1	1	0	n/a	n/a	n/a
chr3	122057821	122058174	ER_78781	CSTA	1	1	1	0	n/a	n/a	n/a
chr1	172608570	172609176	ER_7888	FASLG	1	1	0	0	0.218045	3.02875e-06	1
chr3	124493174	124493574	ER_78936	ITGB5	1	1	1	0	n/a	n/a	n/a
chr3	126200679	126200979	ER_79014	UROC1	1	1	1	0	n/a	n/a	n/a
chr3	126678959	126679283	ER_79028	CHCHD6	1	1	1	0	n/a	n/a	n/a
chr3	129295579	129295977	ER_79235	PLXND1	1	1	1	0	n/a	n/a	n/a
chr3	133174831	133175237	ER_79397	BFSP2	1	1	1	1	-0.176604	0.000166181	1
chr3	160787663	160788036	ER_80595	PPM1L	1	1	1	0	0.259408	2.65537e-08	1
chr3	168870086	168870443	ER_80932	MECOM	1	1	1	0	n/a	n/a	n/a
chr3	169758098	169758589	ER_80993	GPR160	1	1	1	1	-0.525559	0	1
chr3	183959578	183959923	ER_81693	VWA5B2	1	1	1	1	-0.241897	2.05298e-07	1
chr3	184052187	184052556	ER_81701	EIF4G1	1	1	1	0	n/a	n/a	n/a
chr3	195531202	195531699	ER_82319	MUC4	1	1	1	0	n/a	n/a	n/a
chr3	195603560	195603892	ER_82326	TNK2	1	1	1	0	n/a	n/a	n/a
chr3	196388403	196388727	ER_82377	LRRC33	1	1	1	0	0.496219	0	2
chr4	680920	681252	ER_82472	MFSD7	1	1	1	1	-0.324124	2.41555e-12	1
chr4	686579	687011	ER_82474	MFSD7	1	1	0	1	-0.187877	6.24981e-05	1
chr4	757427	757729	ER_82479	PCGF3	1	1	1	1	-0.384334	0	1
chr4	965412	965736	ER_82491	DGKQ	1	1	1	1	-0.182121	0.000104932	1
chr4	987571	987878	ER_82493	IDUA	1	1	1	1	-0.316722	7.91431e-12	2
chr4	1239191	1239531	ER_82503	CTBP1	1	1	1	0	n/a	n/a	n/a
chr4	1729872	1730230	ER_82525	TACC3	1	1	1	0	n/a	n/a	n/a
chr4	1986291	1986591	ER_82549	WHSC2	1	1	1	1	-0.180202	0.000124297	1
chr4	2798112	2798444	ER_82594	SH3BP2	1	1	1	0	n/a	n/a	n/a
chr4	3341090	3341444	ER_82632	RGS12	1	1	1	1	-0.390931	0	1
chr4	3772680	3772980	ER_82661	ADRA2C	1	1	0	0	n/a	n/a	n/a
chr4	6928789	6929118	ER_82798	TBC1D14	1	1	1	0	n/a	n/a	n/a
chr4	7219719	7220019	ER_82822	SORCS2	1	1	1	0	n/a	n/a	n/a
chr4	8062466	8062766	ER_82882	ABLIM2	1	1	1	0	0.165498	0.000422976	3
chr4	8130159	8130480	ER_82884	ABLIM2	1	1	1	0	0.307595	3.26131e-11	1
chr4	8412544	8412844	ER_82916	ACOX3	1	1	1	0	n/a	n/a	n/a
chr4	48908995	48909295	ER_83945	OCIAD2	1	1	0	1	-0.193365	3.75948e-05	2
chr1	22773934	22774523	ER_859	ZBTB40	1	1	0	0	n/a	n/a	n/a
chr4	119910484	119910799	ER_85984	SYNPO2	1	1	1	0	n/a	n/a	n/a
chr4	184644416	184644716	ER_87970	TRAPPC11	1	1	0	0	n/a	n/a	n/a
chr5	373069	373625	ER_88159	AHRR	1	1	1	0	n/a	n/a	n/a
chr5	429733	430313	ER_88163	AHRR	1	1	1	0	n/a	n/a	n/a
chr5	610077	610670	ER_88173	CEP72	1	1	1	0	n/a	n/a	n/a
chr5	672776	673076	ER_88176	TPPP	1	1	1	1	-0.173995	0.000208036	1
chr5	1201313	1201673	ER_88195	SLC6A19	1	1	0	0	0.181484	0.000108237	1
chr5	1207117	1207709	ER_88196	SLC6A19	1	1	1	0	0.176047	0.000174395	1
chr5	1443109	1443488	ER_88204	SLC6A3	1	1	1	0	n/a	n/a	n/a
chr5	7851676	7852193	ER_88404	C5orf49	1	1	0	1	-0.394008	3.65945e-18	2
chr5	37840402	37840702	ER_89386	GDNF	1	1	1	0	n/a	n/a	n/a
chr5	43603889	43604448	ER_89613	NNT	1	1	1	1	-0.217288	3.28333e-06	1
chr5	52385969	52386507	ER_89737	ITGA2	1	1	1	1	-0.212852	5.51202e-06	1
chr1	201095792	201096337	ER_8996	TMEM9	1	1	0	1	-0.236629	4.13318e-07	1
chr1	201252202	201252787	ER_9013	PKP1	1	1	1	1	-0.160896	0.000612605	5
chr5	95226771	95227393	ER_91036	ELL2	1	1	1	1	-0.204999	1.22105e-05	1
chr1	203096814	203097402	ER_9205	ADORA1	1	1	1	1	-0.156376	0.000873099	1
chr1	203122931	203123270	ER_9215	ADORA1	1	1	1	1	-0.175246	0.000186865	1
chr5	138299601	138299901	ER_92405	SIL1	1	1	1	1	-0.199536	2.08704e-05	1
chr1	203297838	203298428	ER_9241	FMOD	1	1	0	0	n/a	n/a	n/a
chr5	138731543	138732087	ER_92433	SPATA24	1	1	0	0	n/a	n/a	n/a
chr5	139033837	139034156	ER_92444	CXXC5	1	1	1	1	-0.689849	0	1
chr5	139069265	139069565	ER_92451	CXXC5	1	1	0	1	-0.223445	1.79863e-06	1
chr5	140012702	140013307	ER_92479	CD14	1	1	1	0	0.172842	0.00023424	1
chr1	203488468	203489054	ER_9257	OPTC	1	1	0	1	-0.223553	1.66911e-06	1
chr1	203594651	203595113	ER_9266	ATP2B4	1	1	0	1	-0.164076	0.000482481	1
chr5	148513872	148514255	ER_92755	ABLIM3	1	1	0	1	-0.330183	8.89627e-13	1
chr5	159687745	159688359	ER_93120	CCNJL	1	1	1	0	n/a	n/a	n/a
chr5	176239632	176240113	ER_93644	UNC5A	1	1	1	0	n/a	n/a	n/a
chr5	176816546	176817069	ER_93670	SLC34A1	1	1	1	1	-0.338285	1.64743e-13	2
chr5	176874917	176875279	ER_93675	PRR7-AS1	1	1	1	0	n/a	n/a	n/a
chr5	177029224	177029524	ER_93689	B4GALT7	1	1	1	1	-0.203927	1.35805e-05	1
chr5	177547872	177548392	ER_93712	N4BP3	1	1	1	1	-0.20027	1.94359e-05	1
chr5	180022475	180023061	ER_93819	SCGB3A1	1	1	0	0	n/a	n/a	n/a
chr5	180648505	180649224	ER_93834	MIR4638	1	1	0	0	n/a	n/a	n/a
chr6	379290	379637	ER_93850	IRF4	1	1	0	0	0.27369	4.14758e-09	2
chr6	3139405	3139938	ER_93950	BPHL	1	1	1	1	-0.183369	9.39013e-05	1
chr6	3723005	3723548	ER_93997	PXDC1	1	1	1	0	n/a	n/a	n/a
chr6	10420655	10421048	ER_94256	TFAP2A	1	1	0	1	-0.250607	7.91123e-08	1
chr1	205633387	205633954	ER_9471	SLC45A3	1	1	1	0	n/a	n/a	n/a
chr6	30698796	30699096	ER_95075	FLOT1	1	1	1	1	-0.158565	0.000746488	1
chr6	31477979	31478310	ER_95117	MICB	1	1	1	1	-0.294476	2.29255e-10	2
chr6	31743735	31744048	ER_95131	VWA7	1	1	1	0	n/a	n/a	n/a
chr6	31744689	31744989	ER_95132	VWA7	1	1	1	0	n/a	n/a	n/a
chr6	31833129	31833429	ER_95141	SLC44A4	1	1	1	1	-0.191805	4.35012e-05	3
chr6	31868596	31868896	ER_95144	C2	1	1	1	0	0.289384	4.76165e-10	8
chr6	32050977	32051543	ER_95152	TNXB	1	1	1	0	0.160714	0.000630719	1
chr6	32078224	32078792	ER_95153	TNXB	1	1	0	0	0.158085	0.000774945	3
chr6	32135005	32135578	ER_95158	EGFL8	1	1	1	1	-0.24147	2.3573e-07	17
chr6	33173123	33173423	ER_95186	HSD17B8	1	1	1	1	-0.254004	5.21528e-08	2
chr6	33288112	33288670	ER_95195	DAXX	1	1	1	1	-0.240313	2.69879e-07	13
chr6	33993601	33993995	ER_95239	GRM4	1	1	1	1	-0.292034	2.68505e-10	1
chr6	34511677	34512101	ER_95268	SPDEF	1	1	1	1	-0.522863	0	1
chr6	40363002	40363510	ER_95568	LRFN2	1	1	1	1	-0.408391	1.62215e-19	1
chr6	42108932	42109278	ER_95663	C6orf132	1	1	1	1	-0.240989	2.28671e-07	1
chr6	43463227	43463527	ER_95722	TJAP1	1	1	1	0	n/a	n/a	n/a
chr6	43603250	43603772	ER_95728	MAD2L1BP	1	1	1	0	0.18075	0.000118445	1
chr6	52268606	52268913	ER_96019	PAQR8	1	1	1	0	0.418198	0	1
chr6	56580975	56581555	ER_96201	RNU6-71	1	1	1	0	n/a	n/a	n/a
chr6	64281501	64282055	ER_96269	PTP4A1	1	1	1	1	-0.259536	2.31991e-08	5
chr1	25070145	25070811	ER_965	CLIC4	1	1	0	1	-0.196886	2.69303e-05	1
chr6	106576993	106577649	ER_97203	PRDM1	1	1	0	0	n/a	n/a	n/a
chr6	109267245	109267600	ER_97322	ARMC2	1	1	1	1	-0.189529	5.37126e-05	1
chr6	138425688	138426269	ER_98290	PERP	1	1	1	0	n/a	n/a	n/a
chr6	149806486	149806786	ER_98712	ZC3H12D	1	1	0	1	-0.167456	0.000360227	1
chr6	151937170	151937602	ER_98798	CCDC170	1	1	1	0	n/a	n/a	n/a
chr6	152124722	152125100	ER_98841	ESR1	1	1	1	1	-0.636001	0	1
chr6	152432244	152432773	ER_98857	ESR1	1	1	0	1	-0.198527	2.3006e-05	1
chr6	155052906	155053506	ER_98929	SCAF8	1	1	0	0	n/a	n/a	n/a
chr7	921963	922279	ER_99284	GET4	1	1	1	1	-0.206382	1.0638e-05	1
chr7	923724	924024	ER_99285	GET4	1	1	1	1	-0.309385	2.48011e-11	1
chr7	927894	928206	ER_99286	GET4	1	1	1	1	-0.26579	1.17348e-08	2
chr7	940841	941164	ER_99287	ADAP1	1	1	1	0	n/a	n/a	n/a
chr7	955121	955452	ER_99289	ADAP1	1	1	1	0	n/a	n/a	n/a
chr7	966854	967230	ER_99290	ADAP1	1	1	1	0	0.267014	1.00097e-08	3
chr7	1004933	1005233	ER_99293	COX19	1	1	1	0	n/a	n/a	n/a
chr7	1026106	1026406	ER_99296	CYP2W1	1	1	1	0	n/a	n/a	n/a
chr7	1027843	1028143	ER_99297	CYP2W1	1	1	1	0	n/a	n/a	n/a
chr7	1054343	1054643	ER_99302	C7orf50	1	1	1	0	n/a	n/a	n/a
chr7	1139221	1139554	ER_99313	C7orf50	1	1	1	0	n/a	n/a	n/a
chr7	1286406	1286773	ER_99325	UNCX	1	1	0	0	n/a	n/a	n/a
chr7	1501011	1501415	ER_99342	MICALL2	1	1	0	1	-0.23182	7.13753e-07	1
chr7	1552985	1553309	ER_99348	INTS1	1	1	0	0	n/a	n/a	n/a
chr1	217886370	217887036	ER_9936	SPATA17	1	1	1	1	-0.496348	0	1
chr7	1659555	1659913	ER_99368	TFAMP1	1	1	0	0	n/a	n/a	n/a
chr7	1753468	1753819	ER_99371	ELFN1	1	1	1	0	0.317191	5.63452e-12	3
chr7	1782517	1782817	ER_99372	ELFN1	1	1	1	0	n/a	n/a	n/a
chr7	1891218	1891549	ER_99377	MAD1L1	1	1	1	0	n/a	n/a	n/a
chr7	1931906	1932296	ER_99382	MAD1L1	1	1	1	0	n/a	n/a	n/a
chr7	1959815	1960115	ER_99385	MAD1L1	1	1	1	0	n/a	n/a	n/a
chr7	1961938	1962358	ER_99386	MAD1L1	1	1	1	0	n/a	n/a	n/a
chr7	1967307	1967639	ER_99387	MAD1L1	1	1	1	0	n/a	n/a	n/a
chr7	1968165	1968519	ER_99388	MAD1L1	1	1	1	0	n/a	n/a	n/a
chr7	2191489	2191835	ER_99406	MAD1L1	1	1	1	0	n/a	n/a	n/a
chr7	2673205	2673630	ER_99460	TTYH3	1	1	1	1	-0.201531	1.71888e-05	1
chr7	2702609	2702937	ER_99466	TTYH3	1	1	1	0	0.168198	0.000344996	1
chr7	2731506	2731863	ER_99473	AMZ1	1	1	1	0	n/a	n/a	n/a
chr7	2760404	2760837	ER_99477	AMZ1	1	1	0	0	n/a	n/a	n/a
chr7	4876684	4876984	ER_99580	RADIL	1	1	1	0	n/a	n/a	n/a
chr7	5436737	5437105	ER_99601	TNRC18	1	1	1	0	n/a	n/a	n/a
chr7	5526272	5526875	ER_99612	FBXL18	1	1	1	0	n/a	n/a	n/a
chr7	6312965	6313265	ER_99654	CYTH3	1	1	0	0	n/a	n/a	n/a
