# Supplementary material for: DNA methylation of oestrogen-regulated enhancers defines endocrine sensitivity in breast cancer
Source: Nat Commun. 2015 Jul 14;6:7758. doi: 10.1038/ncomms8758 (PMC4510968; doi:10.1038/ncomms8758)
Supplement: Supplementary Data 3 — Genes whose expression negatively correlate with increased ESR1 enhancer DNA hypermethylation in multiple models of endocrine resistant breast cancer (n = 291 unique genes). [file ncomms8758-s4.xls]

## Sheet: METH PROBES P STATS
CHR	START	END	NAME	GENE	PROBE NAME	SPEARMANS RHO	CORRELATION P VALUE
chr7	74024952	74024954	ER_101675	GTF2IRD1	cg13446584	-0.33558	3.57e-13
chr7	75362553	75362555	ER_101699	HIP1	cg27531731	-0.259586	2.6e-08
chr1	223854446	223854448	ER_10205	CAPN8	cg02313130	-0.510875	2.77e-31
chr7	100800361	100800363	ER_102605	AP1S1	cg24080086	-0.30843	2.87e-11
chr7	101959149	101959151	ER_102722	SH2B2	cg27275553	-0.285866	7.82e-10
chr7	102080712	102080714	ER_102733	ORAI2	cg22402224	-0.185274	7.92e-05
chr1	27240513	27240515	ER_1029	NR0B2	cg16762386	-0.224803	1.46e-06
chr1	228598445	228598447	ER_10389	TRIM17	cg13472406	-0.249439	8.25e-08
chr7	139345114	139345116	ER_104192	HIPK2	cg14630106	-0.216367	3.82e-06
chr1	230882386	230882388	ER_10488	CAPN9	cg27412093	-0.512611	1.61e-31
chr1	230882480	230882482	ER_10488	CAPN9	cg07918814	-0.4974	1.68e-29
chr1	230882602	230882604	ER_10488	CAPN9	cg25344142	-0.524146	4.04e-33
chr1	230882808	230882810	ER_10488	CAPN9	cg12410939	-0.270344	5.62e-09
chr7	157916686	157916688	ER_104936	PTPRN2	cg27324698	-0.190965	4.56e-05
chr1	230896050	230896052	ER_10494	CAPN9	cg18126320	-0.361156	2.61e-15
chr1	231113418	231113420	ER_10502	TTC13	cg00018229	-0.215328	4.26e-06
chr8	17394957	17394959	ER_105282	SLC7A2	cg16906456	-0.584123	0
chr8	17395112	17395114	ER_105282	SLC7A2	cg04053163	-0.464945	0
chr8	17395270	17395272	ER_105282	SLC7A2	cg22416376	-0.624222	0
chr8	21948559	21948561	ER_105469	FAM160B2	cg20576064	-0.316481	8.22e-12
chr8	28223456	28223458	ER_105673	ZNF395	cg09759289	-0.30437	5.32e-11
chr8	62568171	62568173	ER_106497	ASPH	cg11390489	-0.174035	0.000211725
chr8	67425315	67425317	ER_106600	C8orf46	cg12897502	-0.446494	1.96e-23
chr8	98881926	98881928	ER_108508	MATN2	cg16202564	-0.199716	2.05e-05
chr8	101017844	101017846	ER_108722	RGS22	cg16308540	-0.424259	4.35e-21
chr1	246869081	246869083	ER_10884	SCCPDH	cg14094521	-0.64751	0
chr8	102526826	102526828	ER_109025	GRHL2	cg04225551	-0.470256	0
chr10	416314	416316	ER_10930	DIP2C	cg01117269	-0.266239	1.11e-08
chr10	579258	579260	ER_10949	DIP2C	cg23596826	-0.19069	4.83e-05
chr8	124179874	124179876	ER_110727	FAM83A	cg12002745	-0.372495	2.94e-16
chr8	124193816	124193818	ER_110732	FAM83A	cg02715629	-0.433672	4.64e-22
chr8	124194964	124194966	ER_110733	FAM83A	cg15425827	-0.211482	6.04e-06
chr8	126082719	126082721	ER_111167	KIAA0196	cg16593865	-0.361311	3e-15
chr10	5538777	5538779	ER_11143	CALML5	cg05876550	-0.271567	5.5e-09
chr8	129103557	129103559	ER_111781	PVT1	cg19508622	-0.353359	1.46e-14
chr8	142139838	142139840	ER_112470	DENND3	cg01287592	-0.208633	8.48e-06
chr8	142247863	142247865	ER_112484	SLC45A4	cg27109043	-0.189463	5.4e-05
chr8	142247879	142247881	ER_112484	SLC45A4	cg23166590	-0.173615	0.000219412
chr8	143395440	143395442	ER_112563	TSNARE1	cg12692919	-0.175513	0.000186653
chr8	143823733	143823735	ER_112619	SLURP1	cg20862496	-0.621291	2.14e-49
chr8	143823808	143823810	ER_112619	SLURP1	cg20108693	-0.498459	1.23e-29
chr8	143823897	143823899	ER_112619	SLURP1	cg13411229	-0.310413	1.66e-11
chr8	143823916	143823918	ER_112619	SLURP1	cg06565975	-0.199263	2.06e-05
chr8	143851426	143851428	ER_112624	LYNX1	cg17770910	-0.204417	1.29e-05
chr8	145048766	145048768	ER_112777	PLEC	cg07598407	-0.233519	5.89e-07
chr8	145086426	145086428	ER_112784	SPATC1	cg03288742	-0.279789	1.54e-09
chr8	145721559	145721561	ER_112829	PPP1R16A	cg00994323	-0.166529	0.000395527
chr8	145728629	145728631	ER_112830	GPT	cg19352605	-0.510989	0
chr9	33443364	33443366	ER_113615	AQP3	cg14473416	-0.375082	1.01e-16
chr9	34372820	34372822	ER_113641	KIAA1161	cg20241254	-0.200057	1.98e-05
chr9	95834819	95834821	ER_115179	SUSD3	cg13916469	-0.290895	3.84e-10
chr1	32039681	32039683	ER_1168	TINAGL1	cg03211098	-0.323892	2.51e-12
chr1	3398885	3398887	ER_117	ARHGEF16	cg22007638	-0.482192	0
chr1	3399259	3399261	ER_117	ARHGEF16	cg08912801	-0.254836	4.71e-08
chr9	129433968	129433970	ER_117042	LMX1B	cg14916924	-0.571088	0
chr9	136728553	136728555	ER_117634	VAV2	cg14178533	-0.239046	3.13e-07
chr9	137253048	137253050	ER_117681	RXRA	cg13677043	-0.244453	1.66e-07
chr9	137258919	137258921	ER_117685	RXRA	cg13786567	-0.224301	1.64e-06
chr9	139949062	139949064	ER_117897	ENTPD2	cg13981310	-0.367248	8.21e-16
chr9	139949107	139949109	ER_117897	ENTPD2	cg14295062	-0.37527	9.46e-17
chr9	140374284	140374286	ER_117940	PNPLA7	cg01701837	-0.22758	1.14e-06
chr10	24496597	24496599	ER_11835	KIAA1217	cg18829521	-0.283127	1.15e-09
chrX	16889682	16889684	ER_118379	RBBP7	cg14719055	-0.328262	1.22e-12
chrX	18708952	18708954	ER_118438	PPEF1	cg17198372	-0.267655	9.21e-09
chrX	18709115	18709117	ER_118438	PPEF1	cg00497084	-0.262418	1.81e-08
chrX	133792598	133792600	ER_120294	PLAC1	cg02831668	-0.351897	1.45e-14
chr1	37503349	37503351	ER_1301	GRIK3	cg17815567	-0.292809	2.4e-10
chr10	71213994	71213996	ER_13175	TSPAN15	cg06791973	-0.424739	3.89e-21
chr10	74020427	74020429	ER_13281	DDIT4	cg16407699	-0.428856	0
chr10	76859205	76859207	ER_13395	DUSP13	cg10963664	-0.374994	1.79e-16
chr10	76859247	76859249	ER_13395	DUSP13	cg12256803	-0.33068	6.08e-13
chr10	76859294	76859296	ER_13395	DUSP13	cg11709896	-0.389111	1.02e-17
chr10	76859322	76859324	ER_13395	DUSP13	cg19532742	-0.394827	3.08e-18
chr10	76859349	76859351	ER_13395	DUSP13	cg24634577	-0.342186	8.32e-14
chr10	76859382	76859384	ER_13395	DUSP13	cg04369919	-0.291121	3.07e-10
chr10	88475770	88475772	ER_13815	LDB3	cg19185706	-0.204578	1.27e-05
chr10	95228649	95228651	ER_14079	MYOF	cg26808637	-0.293782	2.54e-10
chr10	99331807	99331809	ER_14202	UBTD1	cg10343327	-0.162973	0.000527081
chr10	102792834	102792836	ER_14340	SFXN3	cg15428620	-0.550035	0
chr10	105238872	105238874	ER_14449	CALHM3	cg04804772	-0.200511	1.83e-05
chr10	105238963	105238965	ER_14449	CALHM3	cg11957248	-0.252306	5.78e-08
chr10	105239084	105239086	ER_14449	CALHM3	cg27658026	-0.198801	2.16e-05
chr10	105239163	105239165	ER_14449	CALHM3	cg12184624	-0.192489	3.95e-05
chr10	112259304	112259306	ER_14629	DUSP5	cg09357462	-0.476044	0
chr10	121415188	121415190	ER_15018	BAG3	cg01303372	-0.449812	0
chr10	123900860	123900862	ER_15113	TACC2	cg24181174	-0.165628	0.000425606
chr10	126315760	126315762	ER_15199	FAM53B	cg24916358	-0.247233	1.19e-07
chr10	126700660	126700662	ER_15221	CTBP2	cg04839409	-0.2674	9.52e-09
chr1	44300941	44300943	ER_1532	ST3GAL3	cg09989037	-0.20398	1.35e-05
chr10	128606856	128606858	ER_15340	DOCK1	cg26717418	-0.286907	6.76e-10
chr10	134225119	134225121	ER_15443	PWWP2B	cg23622878	-0.185156	8e-05
chr10	134225217	134225219	ER_15443	PWWP2B	cg02202246	-0.155008	0.000982324
chr10	134261412	134261414	ER_15450	C10orf91	cg15834395	-0.370355	4.46e-16
chr10	134261479	134261481	ER_15450	C10orf91	cg08200419	-0.395996	2.4e-18
chr10	134261654	134261656	ER_15450	C10orf91	cg25828207	-0.410068	1.12e-19
chr10	134332382	134332384	ER_15463	INPP5A	cg00149455	-0.161112	0.000611156
chr10	134332441	134332443	ER_15463	INPP5A	cg14680921	-0.185923	7.46e-05
chr10	134420622	134420624	ER_15478	INPP5A	cg00805619	-0.177055	0.000163475
chr10	134499265	134499267	ER_15480	INPP5A	cg19649172	-0.207945	9.09e-06
chr11	1507262	1507264	ER_15583	MOB2	cg11611244	-0.155897	0.000917668
chr11	1777551	1777553	ER_15595	CTSD	cg25050723	-0.389507	0
chr11	10764591	10764593	ER_15808	CTR9	cg09645818	-0.483304	0
chr11	33744822	33744824	ER_16397	CD59	cg04188351	-0.304314	5.36e-11
chr11	33744976	33744978	ER_16397	CD59	cg07440264	-0.256227	3.96e-08
chr11	46374123	46374125	ER_16803	DGKZ	cg12087471	-0.292582	3.01e-10
chr11	61467285	61467287	ER_17096	DAGLA	cg07011711	-0.222109	2.08e-06
chr11	62437614	62437616	ER_17173	C11orf48	cg02375832	-0.162346	0.000554124
chr11	62437635	62437637	ER_17173	C11orf48	cg23462726	-0.188095	6.13e-05
chr11	64008173	64008175	ER_17271	FKBP2	cg03764062	-0.155263	0.000963309
chr11	64034958	64034960	ER_17276	PLCB3	cg18375707	-0.229382	9.37e-07
chr11	64035060	64035062	ER_17276	PLCB3	cg27651452	-0.236476	4.21e-07
chr11	65582809	65582811	ER_17439	OVOL1	cg20077042	-0.282988	1.17e-09
chr11	67914462	67914464	ER_17656	SUV420H1	cg27606671	-0.287098	6.58e-10
chr11	69061910	69061912	ER_17743	MYEOV	cg22779330	-0.161571	0.000580565
chr11	70917158	70917160	ER_17848	SHANK2	cg21810373	-0.315797	9.16e-12
chr11	70917282	70917284	ER_17848	SHANK2	cg20170028	-0.19207	4.24e-05
chr11	70917457	70917459	ER_17848	SHANK2	cg13756965	-0.252559	6.23e-08
chr11	85469036	85469038	ER_18506	SYTL2	cg11429283	-0.459623	0
chr11	85469116	85469118	ER_18506	SYTL2	cg27312916	-0.523994	0
chr11	85469246	85469248	ER_18506	SYTL2	cg16285854	-0.416409	0
chr1	6445631	6445633	ER_192	ACOT7	cg16429975	-0.346508	3.86e-14
chr11	120106597	120106599	ER_19293	POU2F3	cg21886186	-0.250931	7.6e-08
chr12	48340532	48340534	ER_21318	TMEM106C	cg26115531	-0.343578	8.83e-14
chr12	51236581	51236583	ER_21514	TMPRSS12	cg02956274	-0.385064	2.36e-17
chr12	51236633	51236635	ER_21514	TMPRSS12	cg25213362	-0.458014	1.02e-24
chr12	51236637	51236639	ER_21514	TMPRSS12	cg27261219	-0.492324	7.54e-29
chr12	52542741	52542743	ER_21611	KRT80	cg00230924	-0.278961	2.03e-09
chr12	52579701	52579703	ER_21620	KRT80	cg23345977	-0.156387	0.000883714
chr12	53300292	53300294	ER_21729	KRT8	cg26357344	-0.358091	5.78e-15
chr12	53553085	53553087	ER_21786	CSAD	cg05242244	-0.462319	0
chr12	58160842	58160844	ER_22088	CYP27B1	cg24722099	-0.255598	4.28e-08
chr12	58160910	58160912	ER_22088	CYP27B1	cg04905829	-0.255556	4.3e-08
chr12	63193646	63193648	ER_22367	PPM1H	cg21177112	-0.167031	0.000379657
chr12	117471699	117471701	ER_25133	FBXW8	cg04605980	-0.35104	1.7e-14
chr12	122019524	122019526	ER_25371	KDM2B	cg03486832	-0.156985	0.0008439
chr12	122458892	122458894	ER_25409	BCL7A	cg03496157	-0.226143	1.34e-06
chr12	122458939	122458941	ER_25409	BCL7A	cg10552903	-0.230977	7.85e-07
chr12	123446271	123446273	ER_25491	ABCB9	cg03131767	-0.18863	5.83e-05
chr12	123449185	123449187	ER_25493	ABCB9	cg18473642	-0.416828	0
chr12	124844873	124844875	ER_25578	NCOR2	cg13712197	-0.158414	0.000755335
chr12	124845000	124845002	ER_25578	NCOR2	cg11197258	-0.22397	1.7e-06
chr12	124880021	124880023	ER_25592	NCOR2	cg03905247	-0.219796	2.66e-06
chr12	124880172	124880174	ER_25592	NCOR2	cg12157156	-0.294161	2.4e-10
chr12	124880259	124880261	ER_25592	NCOR2	cg25754673	-0.239112	3.1e-07
chr12	125004852	125004854	ER_25616	NCOR2	cg13146040	-0.173397	0.000223506
chr13	34208893	34208895	ER_26636	STARD13	cg00527307	-0.292609	3e-10
chr13	41590152	41590154	ER_26934	ELF1	cg20033981	-0.288581	4.44e-10
chr13	113652068	113652070	ER_28798	MCF2L	cg06072822	-0.416345	0
chr13	113677187	113677189	ER_28802	MCF2L	cg18050804	-0.233597	5.84e-07
chr13	113980034	113980036	ER_28813	GRTP1	cg08351085	-0.561681	8.92e-39
chr13	113980127	113980129	ER_28813	GRTP1	cg13054534	-0.5545	1.23e-37
chr1	8824176	8824178	ER_290	RERE	cg20263853	-0.425083	0
chr14	23623479	23623481	ER_29019	SLC7A8	cg05357695	-0.354357	1.2e-14
chr14	23623683	23623685	ER_29020	SLC7A8	cg23543481	-0.296854	1.62e-10
chr14	23623727	23623729	ER_29020	SLC7A8	cg08104568	-0.303866	5.73e-11
chr14	23623755	23623757	ER_29020	SLC7A8	cg01267709	-0.319229	5.32e-12
chr14	23623934	23623936	ER_29020	SLC7A8	cg01790464	-0.355875	8.96e-15
chr14	38054164	38054166	ER_29794	FOXA1	cg05555111	-0.477419	0
chr14	38054296	38054298	ER_29794	FOXA1	cg26116542	-0.472049	0
chr14	64932677	64932679	ER_31140	AKAP5	cg26524899	-0.214692	4.56e-06
chr14	64932714	64932716	ER_31140	AKAP5	cg18807466	-0.17966	0.000130343
chr14	69263266	69263268	ER_31542	ZFP36L1	cg20016914	-0.251563	7.04e-08
chr14	69263301	69263303	ER_31542	ZFP36L1	cg04906816	-0.218401	2.92e-06
chr14	69263503	69263505	ER_31542	ZFP36L1	cg10395868	-0.209397	7.85e-06
chr14	74214182	74214184	ER_31871	C14orf43	cg22851561	-0.432667	0
chr14	74238380	74238382	ER_31884	C14orf43	cg26217402	-0.195734	3.01e-05
chr14	76447326	76447328	ER_32084	TGFB3	cg18298494	-0.303017	6.51e-11
chr14	76447412	76447414	ER_32084	TGFB3	cg08615333	-0.250865	7.67e-08
chr14	76447430	76447432	ER_32084	TGFB3	cg17928876	-0.186591	7.03e-05
chr14	88942953	88942955	ER_32519	PTPN21	cg12215094	-0.168487	0.000336879
chr14	93412665	93412667	ER_32818	ITPK1	cg16157895	-0.361877	2.67e-15
chr14	93412767	93412769	ER_32818	ITPK1	cg01991934	-0.267508	9.39e-09
chr14	93474065	93474067	ER_32832	ITPK1	cg05939041	-0.290394	4.12e-10
chr14	95047654	95047656	ER_32949	SERPINA5	cg13984563	-0.671013	0
chr14	95047719	95047721	ER_32949	SERPINA5	cg15509705	-0.569026	0
chr14	95078598	95078600	ER_32959	SERPINA3	cg08057786	-0.324661	2.21e-12
chr14	95078635	95078637	ER_32959	SERPINA3	cg06190732	-0.381553	0
chr14	95615730	95615732	ER_32995	DICER1	cg01901579	-0.296402	1.73e-10
chr14	96692186	96692188	ER_33117	BDKRB2	cg06616512	-0.167101	0.000377488
chr14	100055668	100055670	ER_33296	CCDC85C	cg11773456	-0.175193	0.000191832
chr14	100618490	100618492	ER_33370	DEGS2	cg20904336	-0.394517	0
chr14	105181901	105181903	ER_33695	INF2	cg08043200	-0.165916	0.00041579
chr14	105215643	105215645	ER_33701	ADSSL1	cg15983585	-0.301121	6.94e-11
chr14	105434297	105434299	ER_33730	AHNAK2	cg09796640	-0.17137	0.000265106
chr14	105992114	105992116	ER_33807	TMEM121	cg07037750	-0.284994	8.84e-10
chr15	50519373	50519375	ER_34615	SLC27A2	cg05028948	-0.342166	1.14e-13
chr15	63671691	63671693	ER_35532	CA12	cg08947167	-0.663688	0
chr15	63673012	63673014	ER_35533	CA12	cg23931734	-0.553637	0
chr15	70384231	70384233	ER_35866	TLE3	cg02009766	-0.624064	0
chr15	74233032	74233034	ER_36102	LOXL1	cg16581800	-0.219977	2.61e-06
chr15	80878743	80878745	ER_36421	ARNT2	cg08371852	-0.270987	5.94e-09
chr15	89028368	89028370	ER_36781	MRPS11	cg01608635	-0.15882	0.000731809
chr15	96866813	96866815	ER_37215	NR2F2	cg11122899	-0.210237	6.87e-06
chr15	96867149	96867151	ER_37215	NR2F2	cg14175748	-0.317547	6.95e-12
chr15	99236766	99236768	ER_37297	IGF1R	cg02613818	-0.537894	0
chr15	99272175	99272177	ER_37301	IGF1R	cg12402183	-0.588334	0
chr16	635622	635624	ER_37540	PIGQ	cg03804128	-0.40019	0
chr16	1232362	1232364	ER_37605	CACNA1H	cg05272807	-0.232335	6.74e-07
chr16	1275784	1275786	ER_37610	TPSG1	cg13997068	-0.530488	5.01e-34
chr16	1353626	1353628	ER_37624	UBE2I	cg06908857	-0.192505	4.07e-05
chr16	1479500	1479502	ER_37638	CCDC154	cg07000567	-0.210796	6.48e-06
chr16	1828145	1828147	ER_37665	SPSB3	cg01676844	-0.168404	0.000339194
chr16	2879943	2879945	ER_37757	ZG16B	cg05461841	-0.331449	7.2e-13
chr16	2879997	2879999	ER_37757	ZG16B	cg01037823	-0.310747	2.01e-11
chr16	2880148	2880150	ER_37757	ZG16B	cg03096107	-0.325371	1.97e-12
chr16	2880325	2880327	ER_37757	ZG16B	cg02558476	-0.325791	1.84e-12
chr16	2880358	2880360	ER_37757	ZG16B	cg26259865	-0.463706	0
chr16	3704736	3704738	ER_37830	DNASE1	cg08778316	-0.225124	1.4e-06
chr16	3707038	3707040	ER_37831	DNASE1	cg04332526	-0.19028	4.86e-05
chr16	4368123	4368125	ER_37883	GLIS2	cg04123578	-0.344446	7.56e-14
chr16	4741494	4741496	ER_37916	MGRN1	cg06125591	-0.267451	9.46e-09
chr16	4838558	4838560	ER_37923	2012-09-01	cg11353547	-0.29056	3.33e-10
chr16	4838657	4838659	ER_37923	2012-09-01	cg08960448	-0.268479	7.21e-09
chr16	4838721	4838723	ER_37923	2012-09-01	cg05215575	-0.273832	3.51e-09
chr16	14030551	14030553	ER_38174	ERCC4	cg03927470	-0.286422	7.24e-10
chr16	14580862	14580864	ER_38229	PARN	cg03176203	-0.328987	1.09e-12
chr16	16108801	16108803	ER_38301	ABCC1	cg00649632	-0.199363	2.12e-05
chr16	22103595	22103597	ER_38518	VWA3A	cg02843201	-0.435832	2.75e-22
chr16	24748338	24748340	ER_38621	TNRC6A	cg09018299	-0.363523	1.88e-15
chr16	24856161	24856163	ER_38625	SLC5A11	cg04399565	-0.173924	0.0002093
chr16	28608287	28608289	ER_38739	SULT1A2	cg00931491	-0.449318	0
chr16	72995176	72995178	ER_39877	ZFHX3	cg16563255	-0.209502	7.77e-06
chr16	83848108	83848110	ER_40473	HSBP1	cg08394248	-0.313957	1.22e-11
chr16	84401246	84401248	ER_40523	ATP2C2	cg06786050	-0.192395	4.12e-05
chr16	85669461	85669463	ER_40724	KIAA0182	cg09396032	-0.45902	0
chr16	85669571	85669573	ER_40724	KIAA0182	cg05245094	-0.497564	0
chr16	85723488	85723490	ER_40737	GINS2	cg08871354	-0.297028	1.58e-10
chr16	85723538	85723540	ER_40737	GINS2	cg19890739	-0.228663	1.02e-06
chr16	85787023	85787025	ER_40750	C16orf74	cg07897180	-0.272676	4.75e-09
chr16	85787175	85787177	ER_40750	C16orf74	cg06144110	-0.271014	5.92e-09
chr1	109373103	109373105	ER_4085	AKNAD1	cg03884543	-0.246005	1.25e-07
chr16	87813068	87813070	ER_40908	KLHDC4	cg05710032	-0.172679	0.000237498
chr16	87890566	87890568	ER_40918	SLC7A5	cg03879320	-0.483398	0
chr1	11020630	11020632	ER_411	C1orf127	cg21157465	-0.239407	2.76e-07
chr1	11020942	11020944	ER_411	C1orf127	cg20453412	-0.171391	0.000259489
chr16	89900193	89900195	ER_41112	SPIRE2	cg16769976	-0.231467	7.43e-07
chr16	89900494	89900496	ER_41112	SPIRE2	cg08597019	-0.23196	7.03e-07
chr17	152088	152090	ER_41149	RPH3AL	cg04897931	-0.376349	6.44e-17
chr17	152188	152190	ER_41149	RPH3AL	cg06755596	-0.355197	1.02e-14
chr17	152258	152260	ER_41149	RPH3AL	cg06571687	-0.279912	1.79e-09
chr17	1901436	1901438	ER_41216	RTN4RL1	cg19550533	-0.201776	1.68e-05
chr17	1901683	1901685	ER_41216	RTN4RL1	cg23669611	-0.215189	4.33e-06
chr17	1988011	1988013	ER_41224	SMG6	cg14439774	-0.176716	0.000168319
chr17	3870414	3870416	ER_41284	ATP2A3	cg25112590	-0.332373	6.16e-13
chr17	7283816	7283818	ER_41423	TNK1	cg02503376	-0.398329	1.46e-18
chr17	7283896	7283898	ER_41423	TNK1	cg18054943	-0.36217	2.15e-15
chr17	14109670	14109672	ER_41695	COX10	cg26751588	-0.28302	1.16e-09
chr17	16322481	16322483	ER_41788	TRPV2	cg26719625	-0.369617	4.66e-16
chr17	17718524	17718526	ER_41889	SREBF1	cg19619576	-0.37884	1.97e-17
chr17	18139505	18139507	ER_41939	LLGL1	cg09658183	-0.169416	0.000311973
chr17	18280848	18280850	ER_41950	EVPLL	cg17549878	-0.460071	5.93e-25
chr17	18281020	18281022	ER_41950	EVPLL	cg13013841	-0.402295	6.19e-19
chr17	27296200	27296202	ER_42201	SEZ6	cg24778016	-0.183419	9.1e-05
chr17	29649960	29649962	ER_42279	NF1	cg20368567	-0.385263	0
chr17	39577628	39577630	ER_42572	KRT37	cg18068256	-0.518029	2.9e-32
chr17	39662979	39662981	ER_42574	KRT13	cg10742225	-0.361828	2.3e-15
chr17	39678106	39678108	ER_42579	KRT19	cg21513437	-0.217626	3.35e-06
chr17	39678393	39678395	ER_42579	KRT19	cg19514854	-0.345522	6.23e-14
chr17	39685911	39685913	ER_42583	KRT19	cg08966188	-0.411387	0
chr17	39694252	39694254	ER_42588	KRT19	cg10851010	-0.374811	1.1e-16
chr17	40932198	40932200	ER_42648	WNK4	cg03777083	-0.473879	1.43e-26
chr17	40932223	40932225	ER_42648	WNK4	cg17110400	-0.541752	1.1e-35
chr17	40932358	40932360	ER_42648	WNK4	cg06795963	-0.375458	1.64e-16
chr17	55371726	55371728	ER_43290	MSI2	cg26871347	-0.576425	0
chr17	55673926	55673928	ER_43343	MSI2	cg26408224	-0.341475	1.28e-13
chr1	114218185	114218187	ER_4610	MAGI3	cg20616821	-0.376987	5e-17
chr17	64940744	64940746	ER_46841	CACNG4	cg07432111	-0.194034	3.53e-05
chr17	64954455	64954457	ER_46847	CACNG4	cg22285671	-0.445992	0
chr17	66291421	66291423	ER_46984	ARSG	cg08815110	-0.35652	7.89e-15
chr17	73641808	73641810	ER_47388	RECQL5	cg07251887	-0.357417	6.61e-15
chr17	73696508	73696510	ER_47396	SAP30BP	cg18563987	-0.156919	0.000848229
chr17	73872583	73872585	ER_47428	TRIM47	cg10644544	-0.203451	1.42e-05
chr17	73872649	73872651	ER_47428	TRIM47	cg06407111	-0.323889	2.51e-12
chr17	74684503	74684505	ER_47498	MXRA7	cg27546012	-0.158713	0.000737942
chr17	76858247	76858249	ER_47631	TIMP2	cg27549186	-0.17272	0.000236668
chr17	76973327	76973329	ER_47643	LGALS3BP	cg26928788	-0.285189	8.6e-10
chr17	78522608	78522610	ER_47743	RPTOR	cg02082642	-0.21184	6.12e-06
chr17	78668007	78668009	ER_47754	RPTOR	cg13102028	-0.287193	5.42e-10
chr17	78668021	78668023	ER_47754	RPTOR	cg04136113	-0.345028	6.81e-14
chr17	78791722	78791724	ER_47760	RPTOR	cg27460531	-0.235434	4.74e-07
chr17	79018697	79018699	ER_47773	BAIAP2	cg17027476	-0.250473	8.04e-08
chr17	80163173	80163175	ER_47840	CCDC57	cg01777586	-0.224436	1.62e-06
chr17	80174779	80174781	ER_47845	CCDC57	cg07013698	-0.235218	4.86e-07
chr18	74536225	74536227	ER_49880	ZNF236	cg06398181	-0.317766	6.71e-12
chr19	1496415	1496417	ER_50033	REEP6	cg02300825	-0.244037	1.74e-07
chr19	1496541	1496543	ER_50033	REEP6	cg02814692	-0.235192	4.87e-07
chr19	1496579	1496581	ER_50033	REEP6	cg08043345	-0.168334	0.000341146
chr19	1907971	1907973	ER_50049	SCAMP4	cg19254118	-0.311881	1.69e-11
chr19	1908131	1908133	ER_50049	SCAMP4	cg15018704	-0.319499	5.09e-12
chr19	3374731	3374733	ER_50124	NFIC	cg14883993	-0.335512	2.66e-13
chr19	7714474	7714476	ER_50328	STXBP2	cg07063348	-0.368883	5.58e-16
chr19	14545200	14545202	ER_50670	PKN1	cg13922488	-0.210599	6.95e-06
chr19	15590307	15590309	ER_50728	PGLYRP2	cg17752089	-0.526756	1.72e-33
chr19	15590327	15590329	ER_50728	PGLYRP2	cg09054960	-0.482001	1.48e-27
chr19	15590367	15590369	ER_50728	PGLYRP2	cg22310770	-0.521929	8.29e-33
chr19	15590531	15590533	ER_50728	PGLYRP2	cg07408456	-0.17835	0.000142736
chr19	16045787	16045789	ER_50746	CYP4F11	cg03190825	-0.20384	1.31e-05
chr19	35531858	35531860	ER_51354	HPN	cg21484586	-0.269976	5.9e-09
chr19	35531989	35531991	ER_51354	HPN	cg06672753	-0.377893	3.33e-17
chr19	35532096	35532098	ER_51354	HPN	cg03136563	-0.187136	6.5e-05
chr19	35800588	35800590	ER_51381	MAG	cg02776658	-0.511575	2.23e-31
chr19	35801214	35801216	ER_51382	MAG	cg04690840	-0.160342	0.000640132
chr19	45843825	45843827	ER_51894	KLC3	cg03883348	-0.28853	5.38e-10
chr19	45843893	45843895	ER_51894	KLC3	cg27074720	-0.235564	4.32e-07
chr19	51568259	51568261	ER_52287	KLK13	cg03307401	-0.25547	3.89e-08
chr19	51568329	51568331	ER_52287	KLK13	cg22918012	-0.236707	3.78e-07
chr19	51568335	51568337	ER_52287	KLK13	cg26524263	-0.202953	1.43e-05
chr19	56047883	56047885	ER_52419	SBK2	cg00149708	-0.328478	8.81e-13
chr19	56048074	56048076	ER_52419	SBK2	cg02363969	-0.374668	1.91e-16
chr2	26947125	26947127	ER_53662	KCNK3	cg11273176	-0.351728	1.5e-14
chr2	26947186	26947188	ER_53662	KCNK3	cg06854842	-0.348453	2.72e-14
chr2	26947233	26947235	ER_53662	KCNK3	cg16398133	-0.195276	3.03e-05
chr2	45998547	45998549	ER_54551	PRKCE	cg23924526	-0.165248	0.000438935
chr2	46361963	46361965	ER_54598	PRKCE	cg00518941	-0.154901	0.000990347
chr1	16074113	16074115	ER_550	TMEM82	cg12703825	-0.154744	0.000990014
chr2	102012903	102012905	ER_56390	RFX8	cg17654419	-0.224243	1.55e-06
chr2	106007814	106007816	ER_56517	FHL2	cg02234235	-0.207277	9.72e-06
chr1	116219478	116219480	ER_5750	VANGL1	cg04880253	-0.289419	4.74e-10
chr2	175499282	175499284	ER_59117	WIPF1	cg03983223	-0.320473	4.36e-12
chr2	175499364	175499366	ER_59117	WIPF1	cg14035238	-0.189225	5.52e-05
chr2	224625079	224625081	ER_61179	AP1S3	cg02234653	-0.292051	3.25e-10
chr2	236447791	236447793	ER_61661	AGAP1	cg10647547	-0.183157	9.57e-05
chr2	241807746	241807748	ER_61956	AGXT	cg17461448	-0.35073	1.8e-14
chr2	241807858	241807860	ER_61956	AGXT	cg16967583	-0.162097	0.000556663
chr2	241807923	241807925	ER_61956	AGXT	cg24371033	-0.216608	3.53e-06
chr2	241808003	241808005	ER_61956	AGXT	cg18315762	-0.313515	1.01e-11
chr2	241808112	241808114	ER_61956	AGXT	cg11385353	-0.21554	3.95e-06
chr2	241808258	241808260	ER_61956	AGXT	cg00326183	-0.32876	8.4e-13
chr2	241832899	241832901	ER_61959	C2orf54	cg01588581	-0.34233	8.11e-14
chr2	241936843	241936845	ER_61974	SNED1	cg16937168	-0.221442	2.23e-06
chr2	241936914	241936916	ER_61974	SNED1	cg03785076	-0.236441	4.22e-07
chr2	241937033	241937035	ER_61974	SNED1	cg21304158	-0.203857	1.37e-05
chr2	242138540	242138542	ER_61990	ANO7	cg01583021	-0.16486	0.000452908
chr2	242500483	242500485	ER_62006	BOK	cg24828208	-0.326941	1.52e-12
chr20	18036012	18036014	ER_62490	OVOL2	cg02113429	-0.264698	1.19e-08
chr20	32447029	32447031	ER_63011	CHMP4B	cg03217337	-0.193799	3.61e-05
chr20	32888854	32888856	ER_63021	AHCY	cg00582941	-0.255937	4.1e-08
chr20	34205181	34205183	ER_63067	SPAG4	cg27632911	-0.253363	5.64e-08
chr20	35093927	35093929	ER_63095	DLGAP4	cg12992443	-0.22671	1.26e-06
chr20	35094250	35094252	ER_63095	DLGAP4	cg09179691	-0.284866	9e-10
chr1	118727833	118727835	ER_6319	SPAG17	cg23257935	-0.468876	5.63e-26
chr1	118727839	118727841	ER_6319	SPAG17	cg02152120	-0.419636	1.27e-20
chr1	118727903	118727905	ER_6319	SPAG17	cg00310968	-0.421903	7.54e-21
chr1	118727907	118727909	ER_6319	SPAG17	cg01105494	-0.478716	3.73e-27
chr1	118727976	118727978	ER_6319	SPAG17	cg03850057	-0.417831	1.93e-20
chr1	118727993	118727995	ER_6319	SPAG17	cg26100099	-0.47129	2.91e-26
chr1	118728085	118728087	ER_6319	SPAG17	cg16240368	-0.54362	5.76e-36
chr1	118728211	118728213	ER_6319	SPAG17	cg09497789	-0.487819	2.8e-28
chr1	118728225	118728227	ER_6319	SPAG17	cg00570000	-0.571336	2.38e-40
chr1	17634542	17634544	ER_634	PADI4	cg16091981	-0.304566	4.1e-11
chr1	17634628	17634630	ER_634	PADI4	cg26918754	-0.283905	8.65e-10
chr1	17634712	17634714	ER_634	PADI4	cg21295838	-0.273034	3.91e-09
chr1	17634715	17634717	ER_634	PADI4	cg18333690	-0.304588	4.09e-11
chr20	44048173	44048175	ER_63559	PIGT	cg21723559	-0.483986	0
chr20	44330620	44330622	ER_63571	WFDC13	cg17890298	-0.372474	2.95e-16
chr20	47448544	47448546	ER_65321	PREX1	cg18112953	-0.404366	0
chr20	49345566	49345568	ER_65723	PARD6B	cg03326606	-0.552046	0
chr20	49345686	49345688	ER_65723	PARD6B	cg10187713	-0.660086	0
chr20	49346623	49346625	ER_65724	PARD6B	cg07803218	-0.695504	0
chr20	49346744	49346746	ER_65724	PARD6B	cg03812837	-0.636963	0
chr1	18006886	18006888	ER_669	ARHGEF10L	cg00172227	-0.203444	1.42e-05
chr20	60925178	60925180	ER_68486	LAMA5	cg18668449	-0.172436	0.000242396
chr1	2036507	2036509	ER_69	PRKCZ	cg17023856	-0.217922	3.25e-06
chr1	2036642	2036644	ER_69	PRKCZ	cg08109625	-0.256579	3.79e-08
chr21	43735411	43735413	ER_69642	TFF3	cg14283447	-0.643008	7.33e-54
chr21	43735504	43735506	ER_69642	TFF3	cg04806409	-0.468627	6.02e-26
chr21	43735843	43735845	ER_69642	TFF3	cg21970261	-0.492137	7.97e-29
chr22	18919802	18919804	ER_69990	PRODH	cg11438552	-0.498286	1.29e-29
chr1	151554823	151554825	ER_7042	TUFT1	cg20383521	-0.426721	0
chr22	39760058	39760060	ER_70842	SYNGR1	cg06397161	-0.473134	0
chr22	39760157	39760159	ER_70842	SYNGR1	cg09995596	-0.486332	4.29e-28
chr22	39760164	39760166	ER_70842	SYNGR1	cg22650271	-0.482306	0
chr22	39760266	39760268	ER_70842	SYNGR1	cg14780837	-0.436481	0
chr22	46921966	46921968	ER_71163	CELSR1	cg19206437	-0.35886	4.95e-15
chr22	50720287	50720289	ER_71300	PLXNB2	cg00012194	-0.261037	2.16e-08
chr22	50720467	50720469	ER_71300	PLXNB2	cg00243272	-0.206464	1.06e-05
chr22	50720551	50720553	ER_71300	PLXNB2	cg00143809	-0.17809	0.000149465
chr22	50738889	50738891	ER_71305	PLXNB2	cg04089788	-0.165339	0.000435717
chr3	11643367	11643369	ER_71757	VGLL4	cg08525922	-0.222133	2.07e-06
chr3	11643426	11643428	ER_71757	VGLL4	cg18062721	-0.210714	6.86e-06
chr3	12994820	12994822	ER_71864	IQSEC1	cg09361614	-0.18769	6.36e-05
chr3	13517896	13517898	ER_71911	HDAC11	cg03190578	-0.4885	0
chr3	15687270	15687272	ER_72120	BTD	cg21634628	-0.367473	7.79e-16
chr1	19664275	19664277	ER_722	CAPZB	cg26157446	-0.160511	0.00064087
chr1	154377620	154377622	ER_7267	IL6R	cg25853020	-0.226436	1.3e-06
chr3	48590039	48590041	ER_73356	PFKFB4	cg20732160	-0.248526	1.02e-07
chr1	155161678	155161680	ER_7336	MUC1	cg20949223	-0.415072	3.62e-20
chr1	155161783	155161785	ER_7336	MUC1	cg24512973	-0.413318	0
chr1	155161832	155161834	ER_7336	MUC1	cg18804777	-0.466829	0
chr3	50639078	50639080	ER_73426	CISH	cg13519902	-0.25711	3.54e-08
chr3	52280123	52280125	ER_73463	PPM1M	cg05406954	-0.158928	0.000725678
chr3	52280127	52280129	ER_73463	PPM1M	cg13255056	-0.159861	0.000674511
chr3	52280138	52280140	ER_73463	PPM1M	cg11159295	-0.195209	3.16e-05
chr3	52280328	52280330	ER_73463	PPM1M	cg07773769	-0.220395	2.5e-06
chr3	58028596	58028598	ER_73666	FLNB	cg02026180	-0.538338	0
chr1	156096177	156096179	ER_7395	LMNA	cg08881019	-0.275982	3.05e-09
chr3	66519997	66519999	ER_77324	LRIG1	cg09716921	-0.507589	0
chr3	66543262	66543264	ER_77334	LRIG1	cg24150385	-0.352145	1.83e-14
chr3	133174925	133174927	ER_79397	BFSP2	cg05618222	-0.176604	0.000166181
chr3	169758288	169758290	ER_80993	GPR160	cg12350863	-0.525559	0
chr3	183959852	183959854	ER_81693	VWA5B2	cg24363374	-0.241897	2.05e-07
chr4	681085	681087	ER_82472	MFSD7	cg23681017	-0.324124	2.42e-12
chr4	686869	686871	ER_82474	MFSD7	cg21498785	-0.187877	6.25e-05
chr4	757455	757457	ER_82479	PCGF3	cg26690744	-0.384334	0
chr4	965629	965631	ER_82491	DGKQ	cg15639776	-0.182121	0.000104932
chr4	987651	987653	ER_82493	IDUA	cg23332689	-0.316722	7.91e-12
chr4	987671	987673	ER_82493	IDUA	cg03889767	-0.320505	3.29e-12
chr4	1986541	1986543	ER_82549	WHSC2	cg00248861	-0.180202	0.000124297
chr4	3341176	3341178	ER_82632	RGS12	cg21343777	-0.390931	0
chr4	48909056	48909058	ER_83945	OCIAD2	cg26134090	-0.193365	3.76e-05
chr4	48909109	48909111	ER_83945	OCIAD2	cg13841742	-0.273252	4.4e-09
chr5	672844	672846	ER_88176	TPPP	cg22879098	-0.173995	0.000208036
chr5	7851680	7851682	ER_88404	C5orf49	cg01035170	-0.394008	3.66e-18
chr5	7852097	7852099	ER_88404	C5orf49	cg11208222	-0.416861	2.41e-20
chr5	43604148	43604150	ER_89613	NNT	cg09489281	-0.217288	3.28e-06
chr5	52386487	52386489	ER_89737	ITGA2	cg08874888	-0.212852	5.51e-06
chr1	201096288	201096290	ER_8996	TMEM9	cg06714761	-0.236629	4.13e-07
chr1	201252452	201252454	ER_9013	PKP1	cg17463149	-0.160896	0.000612605
chr1	201252471	201252473	ER_9013	PKP1	cg19570545	-0.157009	0.000842313
chr1	201252509	201252511	ER_9013	PKP1	cg09279512	-0.183369	9.39e-05
chr1	201252692	201252694	ER_9013	PKP1	cg09472802	-0.224259	1.65e-06
chr1	201252733	201252735	ER_9013	PKP1	cg22606205	-0.215396	4.01e-06
chr5	95226945	95226947	ER_91036	ELL2	cg19493250	-0.204999	1.22e-05
chr1	203097233	203097235	ER_9205	ADORA1	cg12794758	-0.156376	0.000873099
chr1	203123143	203123145	ER_9215	ADORA1	cg23257225	-0.175246	0.000186865
chr5	138299676	138299678	ER_92405	SIL1	cg24650915	-0.199536	2.09e-05
chr5	139034001	139034003	ER_92444	CXXC5	cg22885332	-0.689849	0
chr5	139069448	139069450	ER_92451	CXXC5	cg10680621	-0.223445	1.8e-06
chr1	203488763	203488765	ER_9257	OPTC	cg06122825	-0.223553	1.67e-06
chr1	203595060	203595062	ER_9266	ATP2B4	cg21693907	-0.164076	0.000482481
chr5	148513940	148513942	ER_92755	ABLIM3	cg16247269	-0.330183	8.9e-13
chr5	176816678	176816680	ER_93670	SLC34A1	cg21145248	-0.338285	1.65e-13
chr5	176816827	176816829	ER_93670	SLC34A1	cg06470558	-0.205051	1.16e-05
chr5	177029443	177029445	ER_93689	B4GALT7	cg03493123	-0.203927	1.36e-05
chr5	177547972	177547974	ER_93712	N4BP3	cg17796323	-0.20027	1.94e-05
chr6	3139626	3139628	ER_93950	BPHL	cg00266592	-0.183369	9.39e-05
chr6	10420695	10420697	ER_94256	TFAP2A	cg17557766	-0.250607	7.91e-08
chr6	30698986	30698988	ER_95075	FLOT1	cg16646298	-0.158565	0.000746488
chr6	31478231	31478233	ER_95117	MICB	cg12989719	-0.294476	2.29e-10
chr6	31478235	31478237	ER_95117	MICB	cg15172514	-0.335095	3.88e-13
chr6	31833152	31833154	ER_95141	SLC44A4	cg23701033	-0.191805	4.35e-05
chr6	31833198	31833200	ER_95141	SLC44A4	cg07546508	-0.244057	1.74e-07
chr6	32135026	32135028	ER_95158	EGFL8	cg05850971	-0.24147	2.36e-07
chr6	32135051	32135053	ER_95158	EGFL8	cg02769614	-0.194756	3.3e-05
chr6	32135060	32135062	ER_95158	EGFL8	cg17527814	-0.229698	9.05e-07
chr6	32135069	32135071	ER_95158	EGFL8	cg16793249	-0.230738	7.5e-07
chr6	32135082	32135084	ER_95158	EGFL8	cg13197308	-0.242179	1.99e-07
chr6	32135128	32135130	ER_95158	EGFL8	cg03488588	-0.214691	4.56e-06
chr6	32135185	32135187	ER_95158	EGFL8	cg11108115	-0.212929	5.47e-06
chr6	32135194	32135196	ER_95158	EGFL8	cg08472222	-0.220658	2.29e-06
chr6	32135230	32135232	ER_95158	EGFL8	cg17208278	-0.218713	2.99e-06
chr6	32135240	32135242	ER_95158	EGFL8	cg16681436	-0.221611	2.19e-06
chr6	32135284	32135286	ER_95158	EGFL8	cg12508392	-0.205789	1.13e-05
chr6	32135320	32135322	ER_95158	EGFL8	cg00359087	-0.222391	2.02e-06
chr6	32135325	32135327	ER_95158	EGFL8	cg26687830	-0.226892	1.23e-06
chr6	32135369	32135371	ER_95158	EGFL8	cg10262770	-0.242548	2.08e-07
chr6	32135378	32135380	ER_95158	EGFL8	cg07754347	-0.249818	8.71e-08
chr6	32135383	32135385	ER_95158	EGFL8	cg16006963	-0.246345	1.32e-07
chr6	32135395	32135397	ER_95158	EGFL8	cg06024540	-0.247112	1.21e-07
chr6	33173133	33173135	ER_95186	HSD17B8	cg02802514	-0.254004	5.22e-08
chr6	33173136	33173138	ER_95186	HSD17B8	cg14644387	-0.232276	6.78e-07
chr6	33288179	33288181	ER_95195	DAXX	cg03477252	-0.240313	2.7e-07
chr6	33288295	33288297	ER_95195	DAXX	cg22904406	-0.2169	3.62e-06
chr6	33288322	33288324	ER_95195	DAXX	cg26500914	-0.21706	3.56e-06
chr6	33288328	33288330	ER_95195	DAXX	cg09365002	-0.218835	2.95e-06
chr6	33288331	33288333	ER_95195	DAXX	cg09597022	-0.224654	1.58e-06
chr6	33288365	33288367	ER_95195	DAXX	cg07905975	-0.251537	7.06e-08
chr6	33288371	33288373	ER_95195	DAXX	cg24498636	-0.24446	1.66e-07
chr6	33288560	33288562	ER_95195	DAXX	cg16315106	-0.260146	2.42e-08
chr6	33288568	33288570	ER_95195	DAXX	cg01893963	-0.238602	3.29e-07
chr6	33288571	33288573	ER_95195	DAXX	cg23911291	-0.284828	9.05e-10
chr6	33288598	33288600	ER_95195	DAXX	cg17251196	-0.269497	7.23e-09
chr6	33288634	33288636	ER_95195	DAXX	cg21521230	-0.289477	4.7e-10
chr6	33288655	33288657	ER_95195	DAXX	cg04399147	-0.306864	3.65e-11
chr6	33993821	33993823	ER_95239	GRM4	cg22971402	-0.292034	2.69e-10
chr6	34512082	34512084	ER_95268	SPDEF	cg08392123	-0.522863	0
chr6	40363183	40363185	ER_95568	LRFN2	cg18454510	-0.408391	1.62e-19
chr6	42109175	42109177	ER_95663	C6orf132	cg24627621	-0.240989	2.29e-07
chr6	64281603	64281605	ER_96269	PTP4A1	cg24631428	-0.259536	2.32e-08
chr6	64281638	64281640	ER_96269	PTP4A1	cg13770399	-0.262621	1.76e-08
chr6	64281742	64281744	ER_96269	PTP4A1	cg02713068	-0.21304	5.14e-06
chr6	64281760	64281762	ER_96269	PTP4A1	cg02360263	-0.202231	1.6e-05
chr6	64281770	64281772	ER_96269	PTP4A1	cg24500683	-0.176282	0.000174735
chr1	25070671	25070673	ER_965	CLIC4	cg10546487	-0.196886	2.69e-05
chr6	109267292	109267294	ER_97322	ARMC2	cg13725172	-0.189529	5.37e-05
chr6	149806731	149806733	ER_98712	ZC3H12D	cg14030904	-0.167456	0.000360227
chr6	152124814	152124816	ER_98841	ESR1	cg08415493	-0.636001	0
chr6	152432724	152432726	ER_98857	ESR1	cg10433043	-0.198527	2.3e-05
chr7	922050	922052	ER_99284	GET4	cg07179981	-0.206382	1.06e-05
chr7	923983	923985	ER_99285	GET4	cg25795026	-0.309385	2.48e-11
chr7	927933	927935	ER_99286	GET4	cg03842205	-0.26579	1.17e-08
chr7	927985	927987	ER_99286	GET4	cg01889169	-0.228866	9.93e-07
chr7	1501247	1501249	ER_99342	MICALL2	cg22372849	-0.23182	7.14e-07
chr1	217886460	217886462	ER_9936	SPATA17	cg10491122	-0.496348	0
chr7	2673407	2673409	ER_99460	TTYH3	cg01827726	-0.201531	1.72e-05
