# Supplementary material for: DNA methylation of oestrogen-regulated enhancers defines endocrine sensitivity in breast cancer
Source: Nat Commun. 2015 Jul 14;6:7758. doi: 10.1038/ncomms8758 (PMC4510968; doi:10.1038/ncomms8758)
Supplement: Supplementary Data 4 — Clinical parameters of patient samples used. [file ncomms8758-s5.xls]

## Sheet: PATIENT INFORMATION
PatientID	AgeAtOperation	SizeOfTumour	VascularInvasion	HistType	Histological Grade	Ellis Grade	Margin	Mol subtype	ER Status	PR Status	Adj Tamoxifen	Adj chemo	Localised Radiotherapy	Local Recurrence in Breast	Date of Diagnosis	Date of last follow up	Date of local Recurrence
RFS
1	44	20	No	Ductal	High	3	Clear	Luminal A	2	1	Adjuvant	Adjuvant	Y	N	1998-07-01	2012-09-01	-
2	72	19	No	Lobular	Medium	2	Clear	Luminal A	2	1	Adjuvant	N	Y	N	1998-11-01	2013-06-01	-
3	50	20	Yes	Ductal	High	3	Clear	Luminal A	2	2	Adjuvant	Adjuvant	Y	N	1998-02-01	2014-01-01	-
n/RFS
1	38	15	No	Ductal	High	3	Clear	Luminal A	2	2	Adjuvant	Adjuvant	Y	Y	1999-12-01	-	2005-11-01
2	37	16	No	Lobular	High	3	Clear	Luminal A	2	2	Adjuvant	Adjuvant	Y	Y	2001-09-01	-	2004-09-01
3	45	30	No	Ductal	High	3	Clear	Luminal A	2	2	Adjuvant	Adjuvant	Y	Y	1998-06-01	-	2002-06-01
