# Supplementary material for: DNA methylation of oestrogen-regulated enhancers defines endocrine sensitivity in breast cancer
Source: Nat Commun. 2015 Jul 14;6:7758. doi: 10.1038/ncomms8758 (PMC4510968; doi:10.1038/ncomms8758)
Supplement: Supplementary Data 5 — Primer Sequences. [file ncomms8758-s6.xls]

## Sheet: PRIMERS
Non-CpG primers, IDT	Primer sequence				Fusion primer sequences
GATA3_ct_f2	GAtAGAttAGAGGtAGtAAGGAA			B504	ACACTGACGACATGGTTCTACAGAtAGAttAGAGGtAGtAAGGAA
GATA3_ct_r2	CTTTTCAaAAACACCTTaAAAaCTA			B505	TACGGTAGCAGAGACTTGGTCTCTTTTCAaAAACACCTTaAAAaCTA
ESR1_ct_f1	TTGtAGGGTTTAGGATGAAGT			B506	ACACTGACGACATGGTTCTACATTGtAGGGTTTAGGATGAAGT
ESR1_ct_r1	CTTTACAATCTCTCTTTTTCCATT			B507	TACGGTAGCAGAGACTTGGTCTCTTTACAATCTCTCTTTTTCCATT
ESR1_ct_f2	GGTGTGGAAGGtAAGGGAA			B508	ACACTGACGACATGGTTCTACAGGTGTGGAAGGtAAGGGAA
ESR1_ct_r2	CTaaaCATTaCAaaCTTaTTCAAATAT			B509	TACGGTAGCAGAGACTTGGTCTCTaaaCATTaCAaaCTTaTTCAAATAT
GET4_ct_f1	GTTGGTGTttTTGGATATGTG			B510	ACACTGACGACATGGTTCTACAGTTGGTGTttTTGGATATGTG
GET4_ct_r1	CCATCCATaaaaCAAaaTCAaCT			B511	TACGGTAGCAGAGACTTGGTCTCCATCCATaaaaCAAaaTCAaCT
ITPK1_ct_f1	GAAAGtTGGtTTTtTGGttTtAGT			B518	ACACTGACGACATGGTTCTACAGAAAGtTGGtTTTtTGGttTtAGT
ITPK1_ct_r2	CATCATCATCAACAACCAaACA			B519	TACGGTAGCAGAGACTTGGTCTCATCATCATCAACAACCAaACA
MSI2_ct_f2	GAGtATtTGGtTTTtATTTTTAAGTG			B528	ACACTGACGACATGGTTCTACAGAGtATtTGGtTTTtATTTTTAAGTG
MSI2_ct_r2	CCCAAaAATAAaCTCAACTCCTT			B529	TACGGTAGCAGAGACTTGGTCTCCCAAaAATAAaCTCAACTCCTT
C8orf46_ga_f1	CCAaCATCAaAaAAaaaAaCACC			B556	ACACTGACGACATGGTTCTACACCAaCATCAaAaAAaaaAaCACC
C8orf46_ga_r1	GGGtAGATTGAtTtTGtAGtTG			B557	TACGGTAGCAGAGACTTGGTCTGGGtAGATTGAtTtTGtAGtTG
DAXX_ga_f2	aCATATTTaaAaATaACCTCATCCA			B568	ACACTGACGACATGGTTCTACAaCATATTTaaAaATaACCTCATCCA
DAXX_ga_r2	ttTTtAAGGGtTGAGTGtTtTGA			B569	TACGGTAGCAGAGACTTGGTCTttTTtAAGGGtTGAGTGtTtTGA
NCOR2_ga_f1	CTCCCAaAaCCACACCCT			B600	ACACTGACGACATGGTTCTACACTCCCAaAaCCACACCCT
NCOR2_ga_r1	TTTTGGAGGtAAAGttAGTGG			B601	TACGGTAGCAGAGACTTGGTCTTTTTGGAGGtAAAGttAGTGG
RXRA_ga_f1	aAaCTTTTaaTaTaCTaCCCACC			B618	ACACTGACGACATGGTTCTACAaAaCTTTTaaTaTaCTaCCCACC
RXRA_ga_r1	GATGAGTtAGATGGtAGGG			B619	TACGGTAGCAGAGACTTGGTCTGATGAGTtAGATGGtAGGG
